# Supplementary material for: 2-[5-Bromo-1-(3-chloro­benz­yl)-2-methyl-1H-indol-3-yl]acetic acid
Source: Acta Crystallogr Sect E Struct Rep Online. 2012 Nov 24;68(Pt 12):o3396. doi: 10.1107/S1600536812046740 (PMC3588987; doi:10.1107/S1600536812046740)
Supplement: Supplementary file 1 [file e-68-o3396-sup1.cif]

##############################################################################
#                                                                            #
# This CIF contains the data in a paper accepted for publication in          #
# Acta Crystallographica Section E. It conforms to the requirements of       #
# Notes for Authors for Acta Crystallographica Section E, and has been       #
# peer reviewed under the auspices of the IUCr Commission on Journals.       #
#                                                                            #
# Full details of the Crystallographic Information File format               #
# are given in the paper "The Crystallographic Information File (CIF):       #
# a New Standard Archive File for Crystallography" by S. R. Hall, F. H.      #
# Allen and I. D. Brown [Acta Cryst. (1991), A47, 655-685].                  #
#                                                                            #
# The current version of the core CIF dictionary is obtainable from          #
# ftp://ftp.iucr.org/pub/cif_core.dic.                                       #
#                                                                            #
# Software is freely available for graphical display of the structure(s)     #
# in this CIF. For information consult the CIF software page                 #
# http://www.iucr.org/resources/cif/software.                                #
#                                                                            #
# This file may be used for bona fide research purposes within the           #
# scientific community so long as proper attribution is given to the journal # 
# article from which it was obtained.                                        #
#                                                                            #
##############################################################################
data_I
_audit_creation_method     SHELXL-97
_chemical_name_systematic
;
2-[5-Bromo-1-(3-chlorobenzyl)-2-methyl-1<i>H</i>-indol-3-yl]acetic acid
;
_chemical_name_common     ?
_chemical_formula_moiety     'C18 H15 Br Cl N O2'
_chemical_formula_sum     'C18 H15 Br Cl N O2'
_chemical_formula_iupac     'C18 H15 Br Cl N O2'
_chemical_formula_weight     392.67
_chemical_melting_point     ?
_symmetry_cell_setting     triclinic
_symmetry_space_group_name_H-M     'P -1'
_symmetry_space_group_name_Hall     '-P 1'
loop_
    _symmetry_equiv_pos_as_xyz
    'x, y, z'
    '-x, -y, -z'
_cell_length_a     8.5386(11)
_cell_length_b     10.0157(10)
_cell_length_c     11.0821(12)
_cell_angle_alpha     109.221(8)
_cell_angle_beta     106.229(9)
_cell_angle_gamma     101.886(9)
_cell_volume     811.52(16)
_cell_formula_units_Z     2
_cell_measurement_reflns_used     6836
_cell_measurement_theta_min     2.4
_cell_measurement_theta_max     29.3
_cell_measurement_temperature     298(2)
_exptl_crystal_description     block
_exptl_crystal_colour     colourless
_exptl_crystal_size_max     0.44
_exptl_crystal_size_mid     0.15
_exptl_crystal_size_min     0.12
_exptl_crystal_density_diffrn     1.607
_exptl_crystal_density_meas     ?
_exptl_crystal_density_method     'not measured'
_exptl_crystal_F_000     396
_exptl_absorpt_coefficient_mu     2.706
_exptl_absorpt_correction_type     integration
_exptl_absorpt_process_details     '(X-RED; Stoe & Cie, 2010)'
_exptl_absorpt_correction_T_min     0.3875
_exptl_absorpt_correction_T_max     0.7845
_exptl_special_details     ?
_diffrn_ambient_temperature     298(2)
_diffrn_radiation_type     MoK\a
_diffrn_radiation_wavelength     0.71073
_diffrn_radiation_monochromator     graphite
_diffrn_measurement_device_type     'Stoe IPDS 2T'
_diffrn_measurement_device     '2-circle goniometer'
_diffrn_measurement_method     'rotation method'
_diffrn_detector_area_resol_mean     6.67
_diffrn_reflns_number     9139
_diffrn_reflns_av_R_equivalents     0.0397
_diffrn_reflns_av_sigmaI/netI     0.0394
_diffrn_reflns_theta_min     2.38
_diffrn_reflns_theta_max     29.30
_diffrn_reflns_theta_full     29.30
_diffrn_measured_fraction_theta_max     0.992
_diffrn_measured_fraction_theta_full     0.992
_diffrn_reflns_limit_h_min     -11
_diffrn_reflns_limit_h_max     11
_diffrn_reflns_limit_k_min     -13
_diffrn_reflns_limit_k_max     12
_diffrn_reflns_limit_l_min     -15
_diffrn_reflns_limit_l_max     15
_diffrn_standards_number     ?
_diffrn_standards_interval_count     ?
_diffrn_standards_interval_time     ?
_diffrn_standards_decay_%     ?
_refine_special_details
;
Refinement of <i>F</i>^2^ against ALL reflections. The weighted <i>R</i>-factor
<i>wR</i> and goodness of fit <i>S</i> are based on <i>F</i>^2^, conventional
<i>R</i>-factors <i>R</i> are based on <i>F</i>, with <i>F</i> set to zero for
negative <i>F</i>^2^. The threshold expression of <i>F</i>^2^ >
\s(<i>F</i>^2^) is used only for calculating <i>R</i>-factors(gt) <i>etc</i>.
and is not relevant to the choice of reflections for refinement.
<i>R</i>-factors based on <i>F</i>^2^ are statistically about twice as large
as those based on <i>F</i>, and <i>R</i>- factors based on ALL data will be
even larger.
;
_reflns_number_total     4400
_reflns_number_gt     2791
_reflns_threshold_expression     I>2\s(I)
_refine_ls_structure_factor_coef     Fsqd
_refine_ls_matrix_type     full
_refine_ls_R_factor_all     0.0862
_refine_ls_R_factor_gt     0.0515
_refine_ls_wR_factor_ref     0.1499
_refine_ls_wR_factor_obs     0.1301
_refine_ls_goodness_of_fit_ref     1.024
_refine_ls_restrained_S_all     1.024
_refine_ls_number_reflns     4400
_refine_ls_number_parameters     209
_refine_ls_number_restraints     0
_refine_ls_hydrogen_treatment     constr
_refine_ls_weighting_scheme     calc
_refine_ls_weighting_details
         'calc w=1/[\s^2^(Fo^2^)+(0.0690P)^2^+0.4677P] where P=(Fo^2^+2Fc^2^)/3'
_atom_sites_solution_hydrogens     geom
_atom_sites_solution_primary     direct
_atom_sites_solution_secondary     difmap
_refine_ls_shift/su_max     0.000
_refine_ls_shift/su_mean     0.000
_refine_diff_density_max     0.718
_refine_diff_density_min     -0.689
_refine_ls_extinction_method     none
_refine_ls_extinction_coef     ?
loop_
    _atom_type_symbol
    _atom_type_description
    _atom_type_scat_dispersion_real
    _atom_type_scat_dispersion_imag
    _atom_type_scat_source
    'C' 'C' 0.0033 0.0016
                         'International Tables Vol C Tables 4.2.6.8 and 6.1.1.4'
    'H' 'H' 0.0000 0.0000
                         'International Tables Vol C Tables 4.2.6.8 and 6.1.1.4'
    'Br' 'Br' -0.2901 2.4595
                         'International Tables Vol C Tables 4.2.6.8 and 6.1.1.4'
    'Cl' 'Cl' 0.1484 0.1585
                         'International Tables Vol C Tables 4.2.6.8 and 6.1.1.4'
    'N' 'N' 0.0061 0.0033
                         'International Tables Vol C Tables 4.2.6.8 and 6.1.1.4'
    'O' 'O' 0.0106 0.0060
                         'International Tables Vol C Tables 4.2.6.8 and 6.1.1.4'
_computing_data_collection     'X-AREA (Stoe & Cie, 2010)'
_computing_cell_refinement     'X-AREA (Stoe & Cie, 2010)'
_computing_data_reduction     'X-RED (Stoe & Cie, 2010)'
_computing_structure_solution     'SIR97 (Altomare <i>et al.</i>, 1999)'
_computing_structure_refinement     'SHELXL97 (Sheldrick, 2008)'
_computing_molecular_graphics     'PLATON (Spek, 2009)'
_computing_publication_material     'PLATON (Spek, 2009)'
loop_
    _atom_site_type_symbol
    _atom_site_label
    _atom_site_fract_x
    _atom_site_fract_y
    _atom_site_fract_z
    _atom_site_U_iso_or_equiv
    _atom_site_adp_type
    _atom_site_calc_flag
    _atom_site_refinement_flags
    _atom_site_occupancy
    _atom_site_symmetry_multiplicity
    _atom_site_disorder_assembly
    _atom_site_disorder_group
    Br Br1 0.98960(7) 0.99173(4) 0.68263(5) 0.0811(2) Uani d . 1 1 . .
    Cl Cl1 0.82521(16) 0.14242(15) -0.02826(13) 0.0943(4) Uani d . 1 1 . .
    N N1 0.5804(3) 0.3419(3) 0.3758(2) 0.0436(5) Uani d . 1 1 . .
    C C1A 0.6557(4) 0.4936(3) 0.4301(3) 0.0398(6) Uani d . 1 1 . .
    C C2 0.6079(4) 0.5993(4) 0.3871(3) 0.0478(7) Uani d . 1 1 . .
    H H2 0.5097 0.5714 0.3094 0.057 Uiso calc R 1 1 . .
    C C3 0.7091(5) 0.7457(4) 0.4622(3) 0.0520(8) Uani d . 1 1 . .
    H H3 0.6801 0.8188 0.4351 0.062 Uiso calc R 1 1 . .
    C C4 0.8553(5) 0.7865(4) 0.5788(3) 0.0516(7) Uani d . 1 1 . .
    C C5 0.9056(4) 0.6835(4) 0.6232(3) 0.0465(7) Uani d . 1 1 . .
    H H5 1.0037 0.7130 0.7015 0.056 Uiso calc R 1 1 . .
    C C5A 0.8048(4) 0.5337(3) 0.5472(3) 0.0396(6) Uani d . 1 1 . .
    C C6 0.8162(4) 0.3989(3) 0.5604(3) 0.0426(6) Uani d . 1 1 . .
    C C7 0.6776(4) 0.2843(3) 0.4540(3) 0.0458(7) Uani d . 1 1 . .
    C C8 0.4319(4) 0.2570(4) 0.2463(3) 0.0527(7) Uani d . 1 1 . .
    H H8A 0.3432 0.3038 0.2471 0.063 Uiso calc R 1 1 . .
    H H8B 0.3848 0.1564 0.2387 0.063 Uiso calc R 1 1 . .
    C C9 0.4776(4) 0.2482(4) 0.1228(3) 0.0476(7) Uani d . 1 1 . .
    C C10 0.6134(4) 0.2012(4) 0.1056(3) 0.0521(7) Uani d . 1 1 . .
    H H10 0.6778 0.1724 0.1692 0.063 Uiso calc R 1 1 . .
    C C11 0.6520(5) 0.1976(4) -0.0080(3) 0.0602(9) Uani d . 1 1 . .
    C C12 0.5554(6) 0.2388(5) -0.1038(3) 0.0733(12) Uani d . 1 1 . .
    H H12 0.5833 0.2366 -0.1797 0.088 Uiso calc R 1 1 . .
    C C13 0.4217(6) 0.2818(5) -0.0869(4) 0.0765(12) Uani d . 1 1 . .
    H H13 0.3560 0.3083 -0.1519 0.092 Uiso calc R 1 1 . .
    C C14 0.3804(5) 0.2871(5) 0.0259(3) 0.0644(9) Uani d . 1 1 . .
    H H14 0.2871 0.3169 0.0367 0.077 Uiso calc R 1 1 . .
    C C15 0.9604(5) 0.3856(4) 0.6627(3) 0.0514(7) Uani d . 1 1 . .
    H H15A 1.0681 0.4430 0.6646 0.062 Uiso calc R 1 1 . .
    H H15B 0.9548 0.2816 0.6302 0.062 Uiso calc R 1 1 . .
    C C16 0.9669(4) 0.4356(3) 0.8074(3) 0.0436(6) Uani d . 1 1 . .
    O O17 0.8593(3) 0.4791(3) 0.8448(2) 0.0632(7) Uani d . 1 1 . .
    O O18 1.1017(3) 0.4268(4) 0.8893(2) 0.0717(8) Uani d . 1 1 . .
    H H18 1.1012 0.4549 0.9675 0.108 Uiso calc R 1 1 . .
    C C19 0.6253(6) 0.1216(4) 0.4211(4) 0.0663(10) Uani d . 1 1 . .
    H H19A 0.7000 0.1043 0.4928 0.099 Uiso calc R 1 1 . .
    H H19B 0.6339 0.0682 0.3349 0.099 Uiso calc R 1 1 . .
    H H19C 0.5083 0.0871 0.4141 0.099 Uiso calc R 1 1 . .
loop_
    _atom_site_aniso_label
    _atom_site_aniso_U_11
    _atom_site_aniso_U_22
    _atom_site_aniso_U_33
    _atom_site_aniso_U_12
    _atom_site_aniso_U_13
    _atom_site_aniso_U_23
    Br1 0.1083(4) 0.0471(2) 0.0743(3) 0.0105(2) 0.0368(3) 0.01569(18)
    Cl1 0.0830(8) 0.0973(8) 0.0888(8) 0.0194(6) 0.0543(7) 0.0096(6)
    N1 0.0509(14) 0.0486(13) 0.0299(10) 0.0130(11) 0.0149(10) 0.0167(10)
    C1A 0.0468(15) 0.0489(15) 0.0299(11) 0.0190(12) 0.0183(11) 0.0185(11)
    C2 0.0545(18) 0.0626(18) 0.0394(14) 0.0274(15) 0.0207(13) 0.0289(14)
    C3 0.071(2) 0.0532(17) 0.0516(17) 0.0312(16) 0.0327(17) 0.0310(15)
    C4 0.067(2) 0.0444(15) 0.0469(16) 0.0165(14) 0.0307(15) 0.0172(13)
    C5 0.0494(17) 0.0543(17) 0.0339(13) 0.0152(14) 0.0171(12) 0.0160(12)
    C5A 0.0476(16) 0.0494(15) 0.0287(11) 0.0198(12) 0.0188(11) 0.0184(11)
    C6 0.0575(18) 0.0530(16) 0.0280(12) 0.0266(14) 0.0198(12) 0.0213(11)
    C7 0.0638(19) 0.0467(15) 0.0363(13) 0.0209(14) 0.0264(13) 0.0201(12)
    C8 0.0466(17) 0.0630(19) 0.0382(14) 0.0075(15) 0.0134(13) 0.0171(14)
    C9 0.0476(17) 0.0497(16) 0.0304(12) 0.0046(13) 0.0091(12) 0.0103(11)
    C10 0.0514(18) 0.0563(18) 0.0382(14) 0.0070(14) 0.0151(13) 0.0149(13)
    C11 0.061(2) 0.0509(17) 0.0470(17) -0.0009(15) 0.0243(16) 0.0027(14)
    C12 0.092(3) 0.074(2) 0.0359(16) 0.000(2) 0.0260(19) 0.0160(16)
    C13 0.091(3) 0.094(3) 0.0468(19) 0.026(3) 0.023(2) 0.037(2)
    C14 0.072(2) 0.076(2) 0.0431(17) 0.0236(19) 0.0166(16) 0.0258(16)
    C15 0.064(2) 0.068(2) 0.0361(14) 0.0342(17) 0.0225(14) 0.0267(14)
    C16 0.0503(17) 0.0512(16) 0.0351(13) 0.0191(13) 0.0156(12) 0.0235(12)
    O17 0.0651(15) 0.104(2) 0.0362(11) 0.0458(15) 0.0230(11) 0.0328(12)
    O18 0.0711(17) 0.121(2) 0.0421(12) 0.0550(17) 0.0221(12) 0.0410(14)
    C19 0.096(3) 0.0489(18) 0.059(2) 0.0244(19) 0.032(2) 0.0248(16)
_geom_special_details
;
All e.s.d.'s (except the e.s.d. in the dihedral angle between two l.s. planes)
are estimated using the full covariance matrix. The cell e.s.d.'s are taken
into account individually in the estimation of e.s.d.'s in distances, angles
and torsion angles; correlations between e.s.d.'s in cell parameters are only
used when they are defined by crystal symmetry. An approximate (isotropic)
treatment of cell e.s.d.'s is used for estimating e.s.d.'s involving l.s.
planes.
;
loop_
    _geom_bond_atom_site_label_1
    _geom_bond_atom_site_label_2
    _geom_bond_site_symmetry_2
    _geom_bond_distance
    _geom_bond_publ_flag
    Br1 C4 . 1.897(3) ?
    Cl1 C11 . 1.727(4) ?
    N1 C1A . 1.365(4) ?
    N1 C7 . 1.378(4) ?
    N1 C8 . 1.458(4) ?
    C1A C2 . 1.384(4) ?
    C1A C5A . 1.411(4) ?
    C2 C3 . 1.364(5) ?
    C2 H2 . 0.9300 ?
    C3 C4 . 1.391(5) ?
    C3 H3 . 0.9300 ?
    C4 C5 . 1.375(5) ?
    C5 C5A . 1.390(4) ?
    C5 H5 . 0.9300 ?
    C5A C6 . 1.425(4) ?
    C6 C7 . 1.370(4) ?
    C6 C15 . 1.485(4) ?
    C7 C19 . 1.485(4) ?
    C8 C9 . 1.506(4) ?
    C8 H8A . 0.9700 ?
    C8 H8B . 0.9700 ?
    C9 C10 . 1.376(5) ?
    C9 C14 . 1.380(5) ?
    C10 C11 . 1.379(5) ?
    C10 H10 . 0.9300 ?
    C11 C12 . 1.384(6) ?
    C12 C13 . 1.340(7) ?
    C12 H12 . 0.9300 ?
    C13 C14 . 1.379(5) ?
    C13 H13 . 0.9300 ?
    C14 H14 . 0.9300 ?
    C15 C16 . 1.495(4) ?
    C15 H15A . 0.9700 ?
    C15 H15B . 0.9700 ?
    C16 O17 . 1.210(4) ?
    C16 O18 . 1.291(4) ?
    O18 H18 . 0.8200 ?
    C19 H19A . 0.9600 ?
    C19 H19B . 0.9600 ?
    C19 H19C . 0.9600 ?
loop_
    _geom_angle_atom_site_label_1
    _geom_angle_atom_site_label_2
    _geom_angle_atom_site_label_3
    _geom_angle_site_symmetry_1
    _geom_angle_site_symmetry_3
    _geom_angle
    _geom_angle_publ_flag
    C1A N1 C7 . . 109.2(2) ?
    C1A N1 C8 . . 123.7(3) ?
    C7 N1 C8 . . 126.7(3) ?
    N1 C1A C2 . . 130.6(3) ?
    N1 C1A C5A . . 107.6(2) ?
    C2 C1A C5A . . 121.8(3) ?
    C3 C2 C1A . . 118.1(3) ?
    C3 C2 H2 . . 121.0 ?
    C1A C2 H2 . . 121.0 ?
    C2 C3 C4 . . 120.6(3) ?
    C2 C3 H3 . . 119.7 ?
    C4 C3 H3 . . 119.7 ?
    C5 C4 C3 . . 122.4(3) ?
    C5 C4 Br1 . . 118.3(3) ?
    C3 C4 Br1 . . 119.3(2) ?
    C4 C5 C5A . . 117.8(3) ?
    C4 C5 H5 . . 121.1 ?
    C5A C5 H5 . . 121.1 ?
    C5 C5A C1A . . 119.4(3) ?
    C5 C5A C6 . . 133.6(3) ?
    C1A C5A C6 . . 107.0(3) ?
    C7 C6 C5A . . 106.9(2) ?
    C7 C6 C15 . . 127.0(3) ?
    C5A C6 C15 . . 125.8(3) ?
    C6 C7 N1 . . 109.2(3) ?
    C6 C7 C19 . . 129.3(3) ?
    N1 C7 C19 . . 121.4(3) ?
    N1 C8 C9 . . 112.4(3) ?
    N1 C8 H8A . . 109.1 ?
    C9 C8 H8A . . 109.1 ?
    N1 C8 H8B . . 109.1 ?
    C9 C8 H8B . . 109.1 ?
    H8A C8 H8B . . 107.9 ?
    C10 C9 C14 . . 120.1(3) ?
    C10 C9 C8 . . 120.8(3) ?
    C14 C9 C8 . . 119.1(3) ?
    C9 C10 C11 . . 118.6(3) ?
    C9 C10 H10 . . 120.7 ?
    C11 C10 H10 . . 120.7 ?
    C10 C11 C12 . . 121.0(4) ?
    C10 C11 Cl1 . . 118.8(3) ?
    C12 C11 Cl1 . . 120.2(3) ?
    C13 C12 C11 . . 119.7(3) ?
    C13 C12 H12 . . 120.1 ?
    C11 C12 H12 . . 120.1 ?
    C12 C13 C14 . . 120.6(4) ?
    C12 C13 H13 . . 119.7 ?
    C14 C13 H13 . . 119.7 ?
    C13 C14 C9 . . 119.9(4) ?
    C13 C14 H14 . . 120.0 ?
    C9 C14 H14 . . 120.0 ?
    C6 C15 C16 . . 117.1(3) ?
    C6 C15 H15A . . 108.0 ?
    C16 C15 H15A . . 108.0 ?
    C6 C15 H15B . . 108.0 ?
    C16 C15 H15B . . 108.0 ?
    H15A C15 H15B . . 107.3 ?
    O17 C16 O18 . . 123.3(3) ?
    O17 C16 C15 . . 124.6(3) ?
    O18 C16 C15 . . 112.0(3) ?
    C16 O18 H18 . . 109.5 ?
    C7 C19 H19A . . 109.5 ?
    C7 C19 H19B . . 109.5 ?
    H19A C19 H19B . . 109.5 ?
    C7 C19 H19C . . 109.5 ?
    H19A C19 H19C . . 109.5 ?
    H19B C19 H19C . . 109.5 ?
loop_
    _geom_torsion_atom_site_label_1
    _geom_torsion_atom_site_label_2
    _geom_torsion_atom_site_label_3
    _geom_torsion_atom_site_label_4
    _geom_torsion_site_symmetry_1
    _geom_torsion_site_symmetry_2
    _geom_torsion_site_symmetry_3
    _geom_torsion_site_symmetry_4
    _geom_torsion
    _geom_torsion_publ_flag
    C7 N1 C1A C2 . . . . 179.0(3) ?
    C8 N1 C1A C2 . . . . 5.5(5) ?
    C7 N1 C1A C5A . . . . -0.5(3) ?
    C8 N1 C1A C5A . . . . -174.1(3) ?
    N1 C1A C2 C3 . . . . -179.9(3) ?
    C5A C1A C2 C3 . . . . -0.4(4) ?
    C1A C2 C3 C4 . . . . -0.3(5) ?
    C2 C3 C4 C5 . . . . 0.5(5) ?
    C2 C3 C4 Br1 . . . . -178.6(2) ?
    C3 C4 C5 C5A . . . . 0.1(5) ?
    Br1 C4 C5 C5A . . . . 179.2(2) ?
    C4 C5 C5A C1A . . . . -0.8(4) ?
    C4 C5 C5A C6 . . . . 179.5(3) ?
    N1 C1A C5A C5 . . . . -179.4(2) ?
    C2 C1A C5A C5 . . . . 1.0(4) ?
    N1 C1A C5A C6 . . . . 0.3(3) ?
    C2 C1A C5A C6 . . . . -179.2(3) ?
    C5 C5A C6 C7 . . . . 179.6(3) ?
    C1A C5A C6 C7 . . . . -0.1(3) ?
    C5 C5A C6 C15 . . . . -5.5(5) ?
    C1A C5A C6 C15 . . . . 174.9(3) ?
    C5A C6 C7 N1 . . . . -0.2(3) ?
    C15 C6 C7 N1 . . . . -175.1(3) ?
    C5A C6 C7 C19 . . . . -178.5(3) ?
    C15 C6 C7 C19 . . . . 6.7(5) ?
    C1A N1 C7 C6 . . . . 0.5(3) ?
    C8 N1 C7 C6 . . . . 173.8(3) ?
    C1A N1 C7 C19 . . . . 178.9(3) ?
    C8 N1 C7 C19 . . . . -7.8(5) ?
    C1A N1 C8 C9 . . . . 71.6(4) ?
    C7 N1 C8 C9 . . . . -100.8(4) ?
    N1 C8 C9 C10 . . . . 51.7(4) ?
    N1 C8 C9 C14 . . . . -128.7(3) ?
    C14 C9 C10 C11 . . . . 1.6(5) ?
    C8 C9 C10 C11 . . . . -178.8(3) ?
    C9 C10 C11 C12 . . . . -0.7(5) ?
    C9 C10 C11 Cl1 . . . . 178.7(3) ?
    C10 C11 C12 C13 . . . . -0.5(6) ?
    Cl1 C11 C12 C13 . . . . -179.8(3) ?
    C11 C12 C13 C14 . . . . 0.7(7) ?
    C12 C13 C14 C9 . . . . 0.1(7) ?
    C10 C9 C14 C13 . . . . -1.3(6) ?
    C8 C9 C14 C13 . . . . 179.1(4) ?
    C7 C6 C15 C16 . . . . -109.5(4) ?
    C5A C6 C15 C16 . . . . 76.6(4) ?
    C6 C15 C16 O17 . . . . 3.5(5) ?
    C6 C15 C16 O18 . . . . -176.6(3) ?
loop_
    _geom_hbond_atom_site_label_D
    _geom_hbond_atom_site_label_H
    _geom_hbond_atom_site_label_A
    _geom_hbond_site_symmetry_A
    _geom_hbond_distance_DH
    _geom_hbond_distance_HA
    _geom_hbond_distance_DA
    _geom_hbond_angle_DHA
    O18 H18 O17 2_767 0.82 1.87 2.679(3) 170
_iucr_refine_instructions_details
;
TITL rko435 in P -1
CELL  0.71073    8.5386  10.0157  11.0821  109.221  106.229  101.886
ZERR        2    0.0011   0.0010   0.0012    0.008    0.009    0.009
REM Gitterkonstanten aus 6836 Reflexen mit 2.4-29.3 Grad V=811.5(2)
REM Farbloser Block
REM Absorptionskorrektur mit 6 Flaechen Tmin=0.3875, Tmax=0.7845
LATT   1
SFAC  C   H   BR  CL  N   O
UNIT 36  30   2   2   2   4
L.S. 4
FMAP 2
PLAN -20 .5 -.5
TEMP 25
SIZE 0.120  0.150  0.440
EQIV $1 -x+2, -y+1, -z+2
HTAB O18 O17_$1
ACTA
BOND $H
CONF
WGHT    0.069000    0.467700
FVAR       0.70914
BR1   3    0.989603    0.991727    0.682625    11.00000    0.10831    0.04711 =
         0.07429    0.01569    0.03683    0.01050
     0.00007 0.00004 0.00005 0.00040 0.00021 0.00029 0.00018 0.00026 0.00020
CL1   4    0.825211    0.142420   -0.028264    11.00000    0.08297    0.09734 =
         0.08879    0.00964    0.05428    0.01939
     0.00016 0.00015 0.00013 0.00077 0.00084 0.00077 0.00063 0.00065 0.00063
N1    5    0.580369    0.341861    0.375802    11.00000    0.05090    0.04855 =
         0.02987    0.01665    0.01494    0.01297
     0.00033 0.00028 0.00023 0.00142 0.00129 0.00104 0.00096 0.00101 0.00109
C1A   1    0.655698    0.493558    0.430065    11.00000    0.04683    0.04894 =
         0.02987    0.01847    0.01828    0.01897
     0.00038 0.00033 0.00026 0.00155 0.00146 0.00115 0.00108 0.00111 0.00123
C2    1    0.607928    0.599310    0.387119    11.00000    0.05448    0.06261 =
         0.03940    0.02887    0.02073    0.02741
     0.00044 0.00038 0.00031 0.00177 0.00184 0.00139 0.00136 0.00131 0.00150
AFIX  43
H2    2    0.509705    0.571402    0.309366    11.00000   -1.20000
     0.00000 0.00000 0.00000 0.00000
AFIX   0
C3    1    0.709138    0.745659    0.462179    11.00000    0.07132    0.05323 =
         0.05156    0.03095    0.03269    0.03121
     0.00047 0.00037 0.00033 0.00219 0.00172 0.00170 0.00146 0.00165 0.00163
AFIX  43
H3    2    0.680130    0.818767    0.435149    11.00000   -1.20000
     0.00000 0.00000 0.00000 0.00000
AFIX   0
C4    1    0.855331    0.786549    0.578776    11.00000    0.06747    0.04444 =
         0.04690    0.01724    0.03068    0.01645
     0.00047 0.00036 0.00033 0.00208 0.00150 0.00158 0.00128 0.00154 0.00144
C5    1    0.905557    0.683489    0.623224    11.00000    0.04936    0.05432 =
         0.03393    0.01597    0.01712    0.01519
     0.00041 0.00035 0.00029 0.00169 0.00166 0.00129 0.00121 0.00123 0.00136
AFIX  43
H5    2    1.003654    0.713041    0.701545    11.00000   -1.20000
     0.00000 0.00000 0.00000 0.00000
AFIX   0
C5A   1    0.804831    0.533692    0.547197    11.00000    0.04762    0.04942 =
         0.02875    0.01841    0.01883    0.01983
     0.00038 0.00032 0.00026 0.00157 0.00147 0.00115 0.00108 0.00112 0.00124
C6    1    0.816218    0.398879    0.560354    11.00000    0.05749    0.05303 =
         0.02804    0.02126    0.01979    0.02656
     0.00041 0.00034 0.00026 0.00175 0.00156 0.00117 0.00114 0.00120 0.00138
C7    1    0.677617    0.284251    0.454031    11.00000    0.06380    0.04669 =
         0.03628    0.02010    0.02637    0.02090
     0.00043 0.00034 0.00029 0.00192 0.00149 0.00133 0.00120 0.00135 0.00140
C8    1    0.431865    0.257007    0.246340    11.00000    0.04658    0.06301 =
         0.03818    0.01713    0.01342    0.00751
     0.00042 0.00041 0.00030 0.00173 0.00190 0.00144 0.00136 0.00130 0.00146
AFIX  23
H8A   2    0.343162    0.303831    0.247056    11.00000   -1.20000
     0.00000 0.00000 0.00000 0.00000
H8B   2    0.384825    0.156446    0.238672    11.00000   -1.20000
     0.00000 0.00000 0.00000 0.00000
AFIX   0
C9    1    0.477572    0.248169    0.122783    11.00000    0.04764    0.04969 =
         0.03045    0.01029    0.00906    0.00463
     0.00041 0.00035 0.00028 0.00166 0.00156 0.00124 0.00113 0.00118 0.00129
C10   1    0.613399    0.201164    0.105581    11.00000    0.05137    0.05629 =
         0.03821    0.01492    0.01514    0.00703
     0.00044 0.00038 0.00031 0.00180 0.00176 0.00143 0.00130 0.00133 0.00142
AFIX  43
H10   2    0.677805    0.172390    0.169200    11.00000   -1.20000
     0.00000 0.00000 0.00000 0.00000
AFIX   0
C11   1    0.652045    0.197612   -0.008025    11.00000    0.06109    0.05087 =
         0.04698    0.00274    0.02435   -0.00093
     0.00048 0.00039 0.00035 0.00206 0.00173 0.00171 0.00137 0.00156 0.00150
C12   1    0.555446    0.238769   -0.103847    11.00000    0.09181    0.07437 =
         0.03592    0.01603    0.02601    0.00040
     0.00061 0.00048 0.00035 0.00304 0.00248 0.00160 0.00160 0.00186 0.00216
AFIX  43
H12   2    0.583316    0.236564   -0.179670    11.00000   -1.20000
     0.00000 0.00000 0.00000 0.00000
AFIX   0
C13   1    0.421680    0.281780   -0.086937    11.00000    0.09130    0.09356 =
         0.04683    0.03675    0.02296    0.02576
     0.00064 0.00055 0.00040 0.00314 0.00310 0.00189 0.00204 0.00202 0.00254
AFIX  43
H13   2    0.356048    0.308300   -0.151920    11.00000   -1.20000
     0.00000 0.00000 0.00000 0.00000
AFIX   0
C14   1    0.380382    0.287106    0.025879    11.00000    0.07178    0.07561 =
         0.04312    0.02580    0.01655    0.02361
     0.00054 0.00046 0.00035 0.00241 0.00239 0.00165 0.00165 0.00165 0.00194
AFIX  43
H14   2    0.287137    0.316902    0.036677    11.00000   -1.20000
     0.00000 0.00000 0.00000 0.00000
AFIX   0
C15   1    0.960370    0.385634    0.662737    11.00000    0.06401    0.06775 =
         0.03606    0.02670    0.02251    0.03424
     0.00046 0.00041 0.00030 0.00201 0.00198 0.00137 0.00139 0.00138 0.00168
AFIX  23
H15A  2    1.068097    0.443033    0.664587    11.00000   -1.20000
     0.00000 0.00000 0.00000 0.00000
H15B  2    0.954767    0.281576    0.630208    11.00000   -1.20000
     0.00000 0.00000 0.00000 0.00000
AFIX   0
C16   1    0.966886    0.435612    0.807409    11.00000    0.05029    0.05116 =
         0.03507    0.02350    0.01563    0.01907
     0.00040 0.00034 0.00028 0.00169 0.00158 0.00129 0.00118 0.00124 0.00134
O17   6    0.859336    0.479137    0.844768    11.00000    0.06513    0.10360 =
         0.03624    0.03277    0.02297    0.04580
     0.00033 0.00033 0.00022 0.00152 0.00202 0.00107 0.00122 0.00108 0.00149
O18   6    1.101740    0.426823    0.889309    11.00000    0.07110    0.12080 =
         0.04213    0.04096    0.02213    0.05504
     0.00034 0.00036 0.00024 0.00169 0.00246 0.00119 0.00143 0.00120 0.00173
AFIX  83
H18   2    1.101189    0.454900    0.967503    11.00000   -1.50000
     0.00000 0.00000 0.00000 0.00000
AFIX   0
C19   1    0.625333    0.121582    0.421069    11.00000    0.09594    0.04891 =
         0.05862    0.02480    0.03185    0.02441
     0.00061 0.00040 0.00040 0.00291 0.00178 0.00199 0.00158 0.00200 0.00188
AFIX 137
H19A  2    0.700006    0.104286    0.492819    11.00000   -1.50000
     0.00000 0.00000 0.00000 0.00000
H19B  2    0.633917    0.068163    0.334946    11.00000   -1.50000
     0.00000 0.00000 0.00000 0.00000
H19C  2    0.508271    0.087120    0.414132    11.00000   -1.50000
     0.00000 0.00000 0.00000 0.00000
HKLF 4
;
data_global
_journal_date_recd_electronic     2012-11-12
_journal_date_accepted     2012-11-13
_journal_name_full     'Acta Crystallographica, Section E'
_journal_year     2012
_journal_volume     68
_journal_issue     12
_journal_page_first     o3396
_journal_page_last     o3396
_journal_paper_category     QO
_journal_paper_doi     10.1107/S1600536812046740
_journal_coeditor_code     BT6855
_publ_contact_author_name     'Stefan Laufer'
_publ_contact_author_address
;
Eberhard-Karls-University T\"ubingen
Auf der Morgenstelle 8
72076 T\"ubingen
Germany
;
_publ_contact_author_email     'stefan.laufer@uni-tuebingen.de'
_publ_contact_author_fax     '+49 7071 295037'
_publ_contact_author_phone     '+49 7071 2972459'
_publ_section_title
;
2-[5-Bromo-1-(3-chlorobenzyl)-2-methyl-1<i>H</i>-indol-3-yl]acetic acid
;
loop_
    _publ_author_name
    _publ_author_address
    'Elkady, Mahmoud'
;
Eberhard-Karls-University T\"ubingen
Auf der Morgenstelle 8
72076 T\"ubingen
Germany
;
    'Keck, Peter R. W. E. F.'
;
Eberhard-Karls-University T\"ubingen
Auf der Morgenstelle 8
72076 T\"ubingen
Germany
;
    'Schollmeyer, Dieter'
;
University Mainz
Institut of Organic Chemistry
Duesbergweg 10-14
55099 Mainz
Germany
;
    'Laufer, Stefan'
;
Eberhard-Karls-University T\"ubingen
Auf der Morgenstelle 8
72076 T\"ubingen
Germany
;
