# Supplementary material for: 2-[5-Bromo-1-(3-chloro­benz­yl)-2-methyl-1H-indol-3-yl]acetic acid
Source: Acta Crystallogr Sect E Struct Rep Online. 2012 Nov 24;68(Pt 12):o3396. doi: 10.1107/S1600536812046740 (PMC3588987; doi:10.1107/S1600536812046740)
Supplement: Supplementary file 2 [file e-68-o3396-Isup2.hkl]

# 
# h,k,l, Fc-squared, Fo-squared, sigma(Fo-squared) and status flag 
# 
data_I
_shelx_title ' rko435 in P -1' 
_shelx_refln_list_code          4 
_shelx_F_calc_maximum      145.33 
_exptl_crystal_F_000       396.00 
_reflns_d_resolution_high  0.7262 
 
loop_ 
 _symmetry_equiv_pos_as_xyz 
 'x, y, z' 
 '-x, -y, -z' 
 
_cell_length_a     8.5386 
_cell_length_b    10.0157 
_cell_length_c    11.0821 
_cell_angle_alpha 109.221 
_cell_angle_beta  106.229 
_cell_angle_gamma 101.886 
 
_shelx_F_squared_multiplier     1.000 
 
loop_ 
 _refln_index_h 
 _refln_index_k 
 _refln_index_l 
 _refln_F_squared_calc 
 _refln_F_squared_meas 
 _refln_F_squared_sigma 
 _refln_observed_status 
   1   0   0     1289.04      780.72     14.10 o 
   2   0   0     3747.70     3562.46     21.68 o 
   3   0   0      967.56      890.29     12.95 o 
   4   0   0      127.32      145.92      3.08 o 
   5   0   0      960.67      982.61     32.16 o 
   6   0   0      307.34      332.67     16.02 o 
   7   0   0       56.07       67.91      3.27 o 
   8   0   0        0.19        1.44      3.15 o 
   9   0   0        0.04       -1.01      3.34 o 
  10   0   0        1.69       -0.22      4.28 o 
 -10   1   0        0.18       -0.41      3.16 o 
  -9   1   0        0.08       -3.24      3.24 o 
  -8   1   0        1.21        4.40      2.86 o 
  -7   1   0        1.79       -1.42      2.48 o 
  -6   1   0       13.09       14.82      2.39 o 
  -5   1   0      859.27      859.92     18.90 o 
  -4   1   0     1945.34     1689.56     12.12 o 
  -3   1   0     2129.46     1982.53     10.07 o 
  -2   1   0     1437.19     1451.87      9.15 o 
  -1   1   0      358.73      303.77      7.83 o 
   1   1   0     2371.67     2386.75     69.41 o 
   2   1   0      983.14      939.93     11.07 o 
   3   1   0      745.96      742.00      6.50 o 
   4   1   0      670.23      690.28     25.13 o 
   5   1   0       93.47       75.07      3.02 o 
   6   1   0      463.12      454.69      5.96 o 
   7   1   0      146.63      150.97      3.51 o 
   8   1   0       30.56       28.58      3.62 o 
   9   1   0        0.14        1.58      3.47 o 
  10   1   0        0.37        2.30      3.58 o 
 -11   2   0        0.25        1.25      3.38 o 
 -10   2   0       10.25       12.85      3.27 o 
  -9   2   0       18.27       19.89      4.09 o 
  -8   2   0       72.44       77.11      6.36 o 
  -7   2   0       70.70       74.86      2.82 o 
  -6   2   0      205.94      214.54      3.17 o 
  -5   2   0     1030.02     1009.15     23.11 o 
  -4   2   0     1461.74     1360.87     63.06 o 
  -3   2   0      288.92      213.00      4.25 o 
  -2   2   0     2037.99     1826.36     34.20 o 
  -1   2   0     6992.57     6861.36    139.62 o 
   0   2   0       43.98       53.05      2.55 o 
   1   2   0    21120.30    19790.26     90.17 o 
   2   2   0      934.55      816.52      7.81 o 
   3   2   0     1191.25     1147.45     12.89 o 
   4   2   0      358.58      396.25      4.72 o 
   5   2   0       25.56       29.38      3.28 o 
   6   2   0      195.38      208.65      4.11 o 
   7   2   0        1.96       -3.36      3.36 o 
   8   2   0        1.54        1.31      3.51 o 
   9   2   0        0.12       -2.12      3.38 o 
 -11   3   0        0.11        2.90      3.32 o 
 -10   3   0        8.21       11.76      3.14 o 
  -9   3   0        0.42        6.48      2.73 o 
  -8   3   0       14.30       13.36      3.05 o 
  -7   3   0        1.05        0.87      3.35 o 
  -6   3   0       25.73       21.36      2.33 o 
  -5   3   0      131.74      116.13      5.24 o 
  -4   3   0     2740.22     2723.15     64.09 o 
  -3   3   0     3029.22     2797.57     89.23 o 
  -2   3   0     4241.25     3749.54    135.76 o 
  -1   3   0      214.37      191.06     13.56 o 
   0   3   0      434.83      416.65      8.07 o 
   1   3   0     2783.75     2922.36     37.90 o 
   2   3   0     4033.25     4432.20     91.35 o 
   3   3   0     1753.50     1869.79     15.47 o 
   4   3   0      406.42      439.01      9.51 o 
   5   3   0      113.34      136.29      5.45 o 
   6   3   0       13.42       10.71      4.53 o 
   7   3   0       94.61       96.39      4.33 o 
   8   3   0       12.97       11.55      3.72 o 
   9   3   0        6.24        7.54      6.46 o 
 -11   4   0        0.04       -2.79      3.04 o 
 -10   4   0        2.56        4.74      2.98 o 
  -9   4   0       67.12       72.83      3.00 o 
  -8   4   0       56.97       75.66      3.21 o 
  -7   4   0      169.39      192.89      3.27 o 
  -6   4   0      369.31      383.87     13.38 o 
  -5   4   0        4.48        4.49      1.93 o 
  -4   4   0      639.76      621.62      4.06 o 
  -3   4   0     1826.46     1693.51     46.46 o 
  -2   4   0     1567.06     1431.15     63.24 o 
  -1   4   0      974.19      846.58     15.74 o 
   0   4   0     2941.53     3003.25     69.36 o 
   1   4   0      119.21      135.03      3.48 o 
   2   4   0     1372.27     1385.73     23.60 o 
   3   4   0      498.98      512.73     10.51 o 
   4   4   0      266.99      271.21      4.46 o 
   5   4   0       24.91       28.92      3.33 o 
   6   4   0        9.15       12.08      3.79 o 
   7   4   0        8.90        8.31      4.09 o 
   8   4   0        4.25        2.58      3.54 o 
   9   4   0        1.79       -0.34      5.65 o 
 -11   5   0        0.39        0.77      4.04 o 
 -10   5   0        0.02       -1.56      2.87 o 
  -9   5   0       26.40       28.15      4.01 o 
  -8   5   0       32.30       32.14      2.97 o 
  -7   5   0       52.19       57.10      2.73 o 
  -6   5   0       56.15       73.15      5.68 o 
  -5   5   0      398.48      425.31      6.10 o 
  -4   5   0      104.12       84.50      2.23 o 
  -3   5   0     1009.82      992.16      7.28 o 
  -2   5   0     1817.49     1637.31     59.58 o 
  -1   5   0     4292.70     4224.56     19.08 o 
   0   5   0      967.78      908.18     22.36 o 
   1   5   0      358.44      332.20      7.33 o 
   2   5   0      807.36      873.29      9.65 o 
   3   5   0      253.95      282.80      8.25 o 
   4   5   0      562.32      571.67     16.62 o 
   5   5   0      117.16      131.01      4.36 o 
   6   5   0       28.52       30.98      3.79 o 
   7   5   0        1.52        1.69      3.74 o 
   8   5   0        2.64        2.41      3.04 o 
 -11   6   0        0.54        7.15      3.21 o 
 -10   6   0        0.01        9.58      3.29 o 
  -9   6   0       38.53       23.30      2.74 o 
  -8   6   0       35.82       31.09      2.56 o 
  -7   6   0       54.22       59.91      4.11 o 
  -6   6   0       71.01       70.50      4.44 o 
  -5   6   0       60.45       62.85      4.40 o 
  -4   6   0      101.68       91.89      3.78 o 
  -3   6   0      257.31      253.88     11.51 o 
  -2   6   0      672.87      639.65     41.43 o 
  -1   6   0     1223.63     1233.97     39.49 o 
   0   6   0      544.71      545.27     28.78 o 
   1   6   0      789.00      780.90     11.37 o 
   2   6   0       45.03       42.73      3.18 o 
   3   6   0      336.97      343.69      4.91 o 
   4   6   0       20.84       28.36      3.09 o 
   5   6   0       92.95       92.48      4.71 o 
   6   6   0       32.86       37.91      3.37 o 
   7   6   0        0.30        0.39      2.92 o 
 -10   7   0        4.73       10.24      4.98 o 
  -9   7   0        1.42        5.29      3.34 o 
  -8   7   0        3.73        9.66      2.99 o 
  -7   7   0       44.32       34.24      2.75 o 
  -6   7   0      186.80      178.75      3.92 o 
  -5   7   0      166.99      169.84      4.24 o 
  -4   7   0      297.22      320.61     18.78 o 
  -3   7   0      261.72      239.58     19.09 o 
  -2   7   0     1028.23     1069.91     53.95 o 
  -1   7   0      754.93      780.07     18.77 o 
   0   7   0      782.87      785.58     49.07 o 
   1   7   0      571.49      549.27     44.46 o 
   2   7   0       45.11       39.99      4.22 o 
   3   7   0      157.41      155.24      4.46 o 
   4   7   0       80.42       77.54      4.22 o 
   5   7   0       32.31       37.43      3.79 o 
   6   7   0        4.05        3.21      3.59 o 
 -10   8   0        0.04       -3.94      3.94 o 
  -9   8   0        0.78        5.43      4.20 o 
  -8   8   0        3.11        0.50      3.78 o 
  -7   8   0        6.04        4.53      2.84 o 
  -6   8   0       78.68       65.26      3.70 o 
  -5   8   0      184.90      173.89     20.12 o 
  -4   8   0      217.28      216.31     16.80 o 
  -3   8   0      480.08      489.26     30.99 o 
  -2   8   0        8.64        3.19      2.65 o 
  -1   8   0      109.64      114.23      3.09 o 
   0   8   0      468.44      458.18     10.91 o 
   1   8   0      138.27      138.84      5.93 o 
   2   8   0      407.65      353.56     12.90 o 
   3   8   0        2.20       -3.54      3.54 o 
   4   8   0       49.16       46.94      4.20 o 
   5   8   0        5.68        3.19      3.98 o 
   6   8   0        5.52        5.63      3.87 o 
 -10   9   0        0.47       -0.28      3.98 o 
  -9   9   0        0.50       -4.32      4.32 o 
  -8   9   0        9.75        5.15      4.47 o 
  -7   9   0       63.75       57.51      3.43 o 
  -6   9   0        7.37        5.46      6.52 o 
  -5   9   0      103.60       97.51      8.77 o 
  -4   9   0      127.36      142.48      3.47 o 
  -3   9   0       20.42       25.68      3.84 o 
  -2   9   0      156.74      154.61      5.28 o 
  -1   9   0      211.24      214.08      7.52 o 
   0   9   0      147.85      158.51      4.71 o 
   1   9   0      140.03      131.93      4.02 o 
   2   9   0      172.35      171.81      6.83 o 
   3   9   0       33.68       36.17      4.42 o 
   4   9   0       11.27        4.58      4.37 o 
   5   9   0        4.68        5.49      4.38 o 
  -9  10   0        2.72        2.06      2.80 o 
  -8  10   0        3.56        6.87      3.22 o 
  -7  10   0        0.24        2.00      2.67 o 
  -6  10   0        6.51        4.11      3.25 o 
  -5  10   0       23.78       17.73      3.03 o 
  -4  10   0       37.13       35.32      5.84 o 
  -3  10   0      164.83      173.06      5.30 o 
  -2  10   0      123.55      128.28      5.62 o 
  -1  10   0       94.81       88.35      3.29 o 
   0  10   0      102.27      100.28      7.15 o 
   1  10   0       69.20       75.32      7.22 o 
   2  10   0        8.35        6.84      3.43 o 
   3  10   0       50.69       36.75      4.26 o 
  -8  11   0        1.72       -4.50      4.50 o 
  -7  11   0        2.98        2.77      3.11 o 
  -6  11   0       15.17       16.43      3.56 o 
  -5  11   0       23.83       24.91      5.44 o 
  -4  11   0       25.59       23.39      3.99 o 
  -3  11   0       77.81       83.58      6.64 o 
  -2  11   0       93.54       88.87      6.78 o 
  -1  11   0       23.23       25.60      3.96 o 
   0  11   0       23.78       21.78      3.00 o 
   1  11   0       32.07       31.36      3.21 o 
   2  11   0        4.30        5.61      3.36 o 
  -7  12   0       11.44       22.49      3.81 o 
  -6  12   0        0.28       -0.78      3.29 o 
  -5  12   0        1.60        5.83      2.59 o 
  -4  12   0       20.81       23.11      4.16 o 
  -3  12   0        8.61        6.33      2.48 o 
  -2  12   0       49.13       46.51      6.02 o 
  -1  12   0       10.93       12.63      3.73 o 
   0  12   0       14.96        8.72      3.35 o 
   2 -13   1       10.38       13.68      3.79 o 
   3 -13   1        0.46        1.55      2.75 o 
   4 -13   1        0.65        2.53      3.03 o 
   5 -13   1        1.03        1.51      3.08 o 
  -1 -12   1        0.17        1.50      5.55 o 
   0 -12   1        2.19        5.15      3.48 o 
   1 -12   1        1.97        1.49      3.32 o 
   2 -12   1        2.52        4.36      2.79 o 
   3 -12   1        1.29        3.73      2.59 o 
   4 -12   1        1.61        1.93      4.09 o 
   5 -12   1        0.01       -0.88      7.55 o 
   6 -12   1        0.01        9.09      3.24 o 
   7 -12   1        2.27        7.93      3.04 o 
  -3 -11   1       15.34       11.18      3.49 o 
  -2 -11   1        0.50       -0.58      3.16 o 
  -1 -11   1        3.76        3.37      2.81 o 
   0 -11   1        6.85       14.72      2.75 o 
   1 -11   1        6.05       10.59      3.49 o 
   2 -11   1        0.02       -3.28      3.28 o 
   3 -11   1        0.37       -2.56      5.09 o 
   4 -11   1        0.69       -1.09      3.22 o 
   5 -11   1        0.16       -3.48      4.71 o 
   6 -11   1        0.86        2.83      3.33 o 
   7 -11   1        0.04       -2.98      3.25 o 
   8 -11   1        2.55       -1.81      3.53 o 
  -4 -10   1        2.67        3.75      3.49 o 
  -3 -10   1       11.19       10.29      4.09 o 
  -2 -10   1       15.98       18.36      2.92 o 
  -1 -10   1        0.42       -0.80      2.81 o 
   0 -10   1        0.78       -2.57      2.73 o 
   1 -10   1        2.90        2.71      2.57 o 
   2 -10   1       16.53       17.28      2.53 o 
   3 -10   1        0.65        2.04      3.41 o 
   4 -10   1       17.03       21.67      3.17 o 
   5 -10   1        2.36        4.67      3.05 o 
   6 -10   1       13.16       16.22      3.34 o 
   7 -10   1        0.06       -0.29      2.90 o 
   8 -10   1        0.20        1.33      3.04 o 
   9 -10   1        1.47        5.01      4.51 o 
  -5  -9   1        2.24       -3.37      3.55 o 
  -4  -9   1       10.02       10.12      3.37 o 
  -3  -9   1        0.80        1.98      3.80 o 
  -2  -9   1       49.67       50.51      3.22 o 
  -1  -9   1        1.39        3.79      2.89 o 
   0  -9   1        7.53        6.97      3.25 o 
   1  -9   1       35.59       26.31      2.66 o 
   2  -9   1       30.98       23.23      3.00 o 
   3  -9   1       73.56       80.06      6.89 o 
   4  -9   1        3.72        3.72      3.17 o 
   5  -9   1        0.07       -1.06      5.36 o 
   6  -9   1        3.41        2.57      3.10 o 
   7  -9   1       44.25       42.97      3.08 o 
   8  -9   1        9.10        6.07      4.26 o 
   9  -9   1        2.87        6.78      3.26 o 
  10  -9   1        0.40       -4.43      4.47 o 
  -6  -8   1        0.06        1.27      3.81 o 
  -5  -8   1        2.95       13.62      5.43 o 
  -4  -8   1        3.04        2.20      2.89 o 
  -3  -8   1       12.42       12.22      3.96 o 
  -2  -8   1        2.53        1.14      2.87 o 
  -1  -8   1        0.05       -2.61      2.61 o 
   0  -8   1       78.65       62.84      3.14 o 
   1  -8   1       42.14       41.74      1.93 o 
   2  -8   1        0.83        2.84      2.92 o 
   3  -8   1      217.65      192.73     13.82 o 
   4  -8   1       28.25       36.69      2.75 o 
   5  -8   1      130.17      146.13      5.15 o 
   6  -8   1        4.00        2.81      2.51 o 
   7  -8   1        3.79        2.76      2.62 o 
   8  -8   1        4.49        4.38      2.54 o 
   9  -8   1        0.23       10.73      6.93 o 
  10  -8   1        2.15        0.64      3.63 o 
  -7  -7   1        6.46       -0.57      3.87 o 
  -6  -7   1       15.28        8.59      3.59 o 
  -5  -7   1       17.11       20.33      3.56 o 
  -4  -7   1        1.20       -3.48      4.45 o 
  -3  -7   1        0.07       -1.41      3.61 o 
  -2  -7   1        4.52        4.66      3.72 o 
  -1  -7   1      112.58      115.80      2.83 o 
   0  -7   1       80.57       99.79      2.14 o 
   1  -7   1        1.36        0.49      2.21 o 
   2  -7   1       71.61       59.19      5.92 o 
   3  -7   1      128.21      120.89     12.17 o 
   4  -7   1       39.66       25.74      2.58 o 
   5  -7   1        3.95        5.99      2.35 o 
   6  -7   1      171.06      178.90      2.54 o 
   7  -7   1       66.15       83.74      7.18 o 
   8  -7   1        3.19       10.76      5.39 o 
   9  -7   1        2.39        3.57      4.24 o 
  10  -7   1        1.00        1.36      2.87 o 
  -8  -6   1        0.16        1.78      3.76 o 
  -7  -6   1        1.25        4.49      3.24 o 
  -6  -6   1       16.07       16.92      2.65 o 
  -5  -6   1        3.51       10.37      3.36 o 
  -4  -6   1       61.11       55.12      3.80 o 
  -3  -6   1        1.93        1.21      3.08 o 
  -2  -6   1      380.85      361.45     23.73 o 
  -1  -6   1       68.94       69.94      7.10 o 
   0  -6   1        0.97        2.53      1.70 o 
   1  -6   1        2.82        1.56      2.13 o 
   2  -6   1       21.69       17.39      3.83 o 
   3  -6   1      461.47      447.63      6.86 o 
   4  -6   1      429.64      388.19     14.72 o 
   5  -6   1       68.21      104.87      2.48 o 
   6  -6   1       25.98       21.62      2.12 o 
   7  -6   1      212.37      220.49      3.39 o 
   8  -6   1        2.65       -1.23      3.48 o 
   9  -6   1       31.30       44.48      4.88 o 
  10  -6   1        0.15       -1.09      3.03 o 
  -8  -5   1        3.40        3.54      3.11 o 
  -7  -5   1        0.77        0.56      2.85 o 
  -6  -5   1       18.43       15.29      2.85 o 
  -5  -5   1        8.76        3.79      2.55 o 
  -4  -5   1       16.44       19.60      2.58 o 
  -3  -5   1       46.51       48.92      3.19 o 
  -2  -5   1      179.93      172.41      9.07 o 
  -1  -5   1      321.30      301.31     29.71 o 
   0  -5   1       69.39       44.41      2.25 o 
   1  -5   1      327.23      343.49     10.17 o 
   2  -5   1        0.67        1.01      1.74 o 
   3  -5   1       75.54      101.15      2.69 o 
   4  -5   1       48.00       43.27      3.27 o 
   5  -5   1      513.20      489.02      9.30 o 
   6  -5   1       33.80       23.05      2.41 o 
   7  -5   1      259.93      249.91      7.55 o 
   8  -5   1       67.59       72.92      3.14 o 
   9  -5   1        3.07        0.50      3.92 o 
  10  -5   1        6.33       11.00      4.73 o 
  11  -5   1        1.35        7.84      3.28 o 
  -9  -4   1        0.04        3.66      3.81 o 
  -8  -4   1        0.14       -3.83      3.83 o 
  -7  -4   1        0.67        0.96      3.70 o 
  -6  -4   1      142.43      155.87      4.49 o 
  -5  -4   1      108.98       98.03      4.06 o 
  -4  -4   1        5.88       15.53      3.81 o 
  -3  -4   1       54.08       52.95      2.23 o 
  -2  -4   1     1353.85     1473.84      8.03 o 
  -1  -4   1     1397.23     1441.21     28.22 o 
   0  -4   1      366.16      433.57      8.52 o 
   1  -4   1        8.27        6.94      1.98 o 
   2  -4   1       82.33       89.17      2.40 o 
   3  -4   1      290.18      272.09      4.53 o 
   4  -4   1      282.47      287.79     10.05 o 
   5  -4   1      134.88      121.64      4.51 o 
   6  -4   1       19.22       18.19      2.34 o 
   7  -4   1       14.53       11.25      2.74 o 
   8  -4   1       22.75       26.19      2.67 o 
   9  -4   1        1.73        7.06      3.42 o 
  10  -4   1        0.01        2.14      9.33 o 
  11  -4   1        1.11        4.37      3.10 o 
  -9  -3   1        3.66        3.73      3.86 o 
  -8  -3   1        0.09        0.66      3.61 o 
  -7  -3   1        0.02        1.60      3.23 o 
  -6  -3   1        8.34        2.49      3.31 o 
  -5  -3   1        1.91        4.90      3.16 o 
  -4  -3   1       82.96       75.73      3.67 o 
  -3  -3   1       34.83       32.69      3.19 o 
  -2  -3   1      548.80      615.00     13.56 o 
  -1  -3   1     2322.55     2316.61    144.46 o 
   0  -3   1     7152.53     7259.31    273.43 o 
   1  -3   1     1268.03     1070.21     24.12 o 
   2  -3   1      509.19      449.07      9.34 o 
   3  -3   1       34.36       43.30      1.96 o 
   4  -3   1       23.66       17.45      2.24 o 
   5  -3   1      143.58      127.09      2.97 o 
   6  -3   1      221.73      197.50      3.12 o 
   7  -3   1       86.13       74.42      3.11 o 
   8  -3   1        1.27        7.41      3.98 o 
   9  -3   1        0.10       -1.08      2.80 o 
  10  -3   1        0.04        2.86      3.24 o 
 -10  -2   1        0.01       -2.81      4.33 o 
  -9  -2   1        0.84        2.45      3.42 o 
  -8  -2   1       48.94       45.61      3.90 o 
  -7  -2   1      113.37      103.89      4.00 o 
  -6  -2   1       13.94        8.81      2.86 o 
  -5  -2   1      450.12      519.28     14.41 o 
  -4  -2   1      113.15      119.37      3.60 o 
  -3  -2   1        4.17        8.69      2.61 o 
  -2  -2   1      204.76      201.51      5.75 o 
  -1  -2   1     6422.87     6162.12    660.60 o 
   0  -2   1      264.89      243.81      9.12 o 
   1  -2   1        6.32        4.27      2.11 o 
   2  -2   1     1589.12     1426.24     51.47 o 
   3  -2   1       33.32       29.15      2.20 o 
   4  -2   1       45.46       37.41      2.52 o 
   5  -2   1      213.71      230.82      3.46 o 
   6  -2   1      183.01      185.93      5.04 o 
   7  -2   1       19.86       13.25      3.11 o 
   8  -2   1       34.86       36.76      3.13 o 
   9  -2   1        2.54        0.48      3.11 o 
  10  -2   1        1.47       -2.34      3.16 o 
 -10  -1   1        0.00        2.73      3.81 o 
  -9  -1   1        0.53        2.61      3.27 o 
  -8  -1   1        9.66        9.76      3.48 o 
  -7  -1   1        9.54       20.18      3.13 o 
  -6  -1   1        4.45        0.84      2.92 o 
  -5  -1   1        0.67        0.67      2.47 o 
  -4  -1   1      329.12      336.71      8.85 o 
  -3  -1   1      474.78      461.80      8.41 o 
  -2  -1   1      290.22      296.70      6.26 o 
   0  -1   1      691.81      756.77     15.33 o 
   1  -1   1     5750.80     5014.90    126.29 o 
   2  -1   1     2315.06     2105.55     20.67 o 
   3  -1   1      366.91      360.00      9.86 o 
   4  -1   1      190.32      201.15      4.69 o 
   5  -1   1       93.67      106.72      3.00 o 
   6  -1   1        1.54       -0.98      2.68 o 
   7  -1   1       20.15       21.06      3.27 o 
   8  -1   1       31.06       32.01      3.28 o 
   9  -1   1        0.27        2.87      3.19 o 
  10  -1   1        2.70       -0.28      3.26 o 
 -10   0   1        0.33       -0.17      3.33 o 
  -9   0   1        0.37        1.94      3.59 o 
  -8   0   1       16.49       12.42      3.36 o 
  -7   0   1       81.81       79.23      3.24 o 
  -6   0   1        0.03        0.36      2.65 o 
  -5   0   1       59.52       45.60      3.75 o 
  -4   0   1      455.25      479.48      4.78 o 
  -3   0   1     1123.65     1004.58      9.45 o 
  -2   0   1     2315.06     2198.43     90.93 o 
   1   0   1     1453.78     1504.77     11.02 o 
   2   0   1     2336.89     2109.44     72.05 o 
   3   0   1     2137.63     2059.72     15.96 o 
   4   0   1      231.84      192.25      3.32 o 
   5   0   1      175.79      179.88      5.19 o 
   6   0   1       13.85       12.54      2.77 o 
   7   0   1      107.76      109.25      4.52 o 
   8   0   1        0.55        4.66      3.18 o 
   9   0   1       15.67       21.59      3.53 o 
  10   0   1        3.30        1.57      3.42 o 
 -11   1   1        0.20       -0.45      3.20 o 
 -10   1   1        2.19        3.69      4.09 o 
  -9   1   1       16.18       19.00      3.24 o 
  -8   1   1      106.78      114.87      7.65 o 
  -7   1   1      101.34      114.07      3.15 o 
  -6   1   1       48.91       43.44      2.57 o 
  -5   1   1      543.81      500.23      6.94 o 
  -4   1   1       18.38        5.58      2.07 o 
  -3   1   1       51.60       53.70      2.47 o 
  -2   1   1     8228.34     7942.19    276.25 o 
   0   1   1       57.11       55.36      3.05 o 
   1   1   1      153.31      184.67      6.45 o 
   2   1   1       90.59       79.56      3.38 o 
   3   1   1      971.62      841.01     16.34 o 
   4   1   1      180.18      169.40      4.22 o 
   5   1   1       44.90       42.41      3.03 o 
   6   1   1        4.15        2.32      2.91 o 
   7   1   1       18.34       12.80      3.23 o 
   8   1   1        9.23        7.95      3.67 o 
   9   1   1        1.77       -1.06      3.66 o 
  10   1   1        0.82        1.11      4.49 o 
 -11   2   1        1.34       -2.07      4.29 o 
 -10   2   1        3.74        0.14      3.98 o 
  -9   2   1       26.78       20.92      5.56 o 
  -8   2   1        0.26       -2.12      3.01 o 
  -7   2   1        7.82        1.48      2.55 o 
  -6   2   1       14.49       18.39      2.41 o 
  -5   2   1      436.46      462.97      3.99 o 
  -4   2   1      199.08      164.51      3.01 o 
  -3   2   1     1606.46     1571.24     59.02 o 
  -2   2   1     2390.21     2310.05     14.18 o 
  -1   2   1      932.21      985.81     15.53 o 
   0   2   1     5446.06     5810.52     59.50 o 
   1   2   1     1021.16     1050.20     36.77 o 
   2   2   1      936.87      893.24     41.44 o 
   3   2   1      231.67      200.92      3.68 o 
   4   2   1      545.45      573.57      6.51 o 
   5   2   1      562.37      606.20      5.46 o 
   6   2   1      148.78      167.41      3.71 o 
   7   2   1       22.28       19.24      3.55 o 
   8   2   1       20.44       21.80      3.61 o 
   9   2   1        0.03       -2.24      3.59 o 
 -11   3   1        0.25       -3.16      3.16 o 
 -10   3   1        2.30        4.17      2.83 o 
  -9   3   1        0.29        3.83      3.01 o 
  -8   3   1        4.59        5.14      2.69 o 
  -7   3   1       81.13       85.35      2.80 o 
  -6   3   1       29.67       31.21      2.48 o 
  -5   3   1       19.12       21.46      2.34 o 
  -4   3   1      448.61      431.40     24.94 o 
  -3   3   1        1.39        3.68      2.78 o 
  -2   3   1       23.88       29.31      3.46 o 
  -1   3   1      494.94      500.85      8.81 o 
   0   3   1      507.31      459.43     13.41 o 
   1   3   1      577.82      578.31     12.41 o 
   2   3   1      118.78      121.90      4.35 o 
   3   3   1      231.45      231.84      4.12 o 
   4   3   1      476.58      483.55      5.24 o 
   5   3   1      100.76       95.23      3.75 o 
   6   3   1       34.41       35.05      3.57 o 
   7   3   1        2.76        2.52      4.29 o 
   8   3   1        0.30        0.68      3.46 o 
   9   3   1        0.70       -4.15      4.15 o 
 -11   4   1        0.54        1.13      2.99 o 
 -10   4   1        0.26       -0.55      2.93 o 
  -9   4   1        0.94        2.96      2.79 o 
  -8   4   1       87.59       92.24      4.83 o 
  -7   4   1        4.17        3.81      2.70 o 
  -6   4   1      115.68      124.59      4.53 o 
  -5   4   1       28.49       32.35      2.50 o 
  -4   4   1     1093.64     1205.68      7.93 o 
  -3   4   1      105.36       98.07      3.84 o 
  -2   4   1      797.55      854.91     14.15 o 
  -1   4   1      498.63      493.60      4.42 o 
   0   4   1     1657.95     1742.24     96.48 o 
   1   4   1     4790.34     4619.65    123.21 o 
   2   4   1       57.59       85.21      4.15 o 
   3   4   1      650.00      667.25     21.34 o 
   4   4   1        2.38        0.88      3.08 o 
   5   4   1       16.92       19.55      3.21 o 
   6   4   1       66.95       70.85      4.27 o 
   7   4   1       15.14       18.92      3.59 o 
   8   4   1        0.69       -1.21      3.92 o 
 -11   5   1        0.73        3.38      4.83 o 
 -10   5   1        0.21       -0.65      2.71 o 
  -9   5   1       31.43       21.03      2.73 o 
  -8   5   1        3.37        2.92      2.76 o 
  -7   5   1        6.93        6.49      2.49 o 
  -6   5   1       21.33       18.77      5.67 o 
  -5   5   1      364.03      367.24      5.05 o 
  -4   5   1      261.98      258.77      3.82 o 
  -3   5   1       19.61       30.24      2.69 o 
  -2   5   1       74.38       95.28      5.65 o 
  -1   5   1      508.53      611.02     13.38 o 
   0   5   1      131.33      139.03      3.08 o 
   1   5   1      632.56      691.30     10.84 o 
   2   5   1      387.85      399.95      5.49 o 
   3   5   1        2.80        4.05      2.65 o 
   4   5   1      181.29      182.48      3.27 o 
   5   5   1       50.46       52.12      3.03 o 
   6   5   1       26.30       27.09      4.22 o 
   7   5   1       44.27       37.78      3.77 o 
 -11   6   1        1.60       -4.75      4.75 o 
 -10   6   1        1.54       -1.20      3.17 o 
  -9   6   1       52.24       69.88      6.31 o 
  -8   6   1        8.68       18.52      2.70 o 
  -7   6   1        0.18        1.87      3.74 o 
  -6   6   1        0.60        0.10      3.22 o 
  -5   6   1       10.21       10.08      3.42 o 
  -4   6   1      138.75      141.64      8.48 o 
  -3   6   1      436.31      500.60     25.24 o 
  -2   6   1        8.65       10.57      3.33 o 
  -1   6   1      275.73      289.53      6.71 o 
   0   6   1      282.15      324.62      9.44 o 
   1   6   1      155.85      160.16     11.06 o 
   2   6   1     1649.65     1574.25     21.85 o 
   3   6   1       10.45        8.11      2.69 o 
   4   6   1       63.16       56.13      5.48 o 
   5   6   1       19.10       21.69      3.22 o 
   6   6   1        6.12        3.95      3.06 o 
   7   6   1        4.35        7.06      3.12 o 
 -11   7   1        0.44       -4.61      4.61 o 
 -10   7   1        1.90       -3.02      3.36 o 
  -9   7   1        0.01       -2.45      4.22 o 
  -8   7   1        7.48        0.48      3.58 o 
  -7   7   1        0.28        1.85      3.52 o 
  -6   7   1        0.11       -0.91      3.14 o 
  -5   7   1        1.61        2.69      2.65 o 
  -4   7   1       63.64       60.39      3.42 o 
  -3   7   1      531.22      507.50     26.86 o 
  -2   7   1      471.05      491.51     20.38 o 
  -1   7   1      265.68      272.32      7.02 o 
   0   7   1      159.74      164.66      7.84 o 
   1   7   1       76.42       88.77      7.11 o 
   2   7   1       50.05       71.68      3.59 o 
   3   7   1      218.92      219.96      4.77 o 
   4   7   1       38.74       32.97      3.28 o 
   5   7   1       30.44       32.01      3.88 o 
   6   7   1        2.94        5.08      3.86 o 
 -10   8   1        1.66        7.08      4.51 o 
  -9   8   1        2.07        9.25      4.26 o 
  -8   8   1       10.92       12.43      3.20 o 
  -7   8   1        1.67        3.28      3.84 o 
  -6   8   1       31.03       37.60      2.97 o 
  -5   8   1        9.02        8.56      3.75 o 
  -4   8   1       88.37       98.17      4.07 o 
  -3   8   1      315.80      304.55     24.59 o 
  -2   8   1       56.18       69.22      6.50 o 
  -1   8   1       36.40       32.70      2.72 o 
   0   8   1      112.10      115.52      5.79 o 
   1   8   1      156.17      172.40     11.26 o 
   2   8   1       50.86       62.44      3.84 o 
   3   8   1      204.79      188.21      4.71 o 
   4   8   1        7.32        5.86      6.51 o 
   5   8   1       10.21        2.64      4.26 o 
 -10   9   1        0.02       -1.25      4.00 o 
  -9   9   1        4.81        1.01      4.10 o 
  -8   9   1        8.87        6.58      4.06 o 
  -7   9   1       22.48       26.05      5.25 o 
  -6   9   1        1.86        0.95      3.14 o 
  -5   9   1       53.26       56.46      3.12 o 
  -4   9   1        1.16       -2.96      2.96 o 
  -3   9   1        1.16        0.53      2.13 o 
  -2   9   1      262.02      281.29      8.38 o 
  -1   9   1       92.59      100.11      4.35 o 
   0   9   1      105.70      104.36      3.09 o 
   1   9   1       45.30       44.34      4.30 o 
   2   9   1       47.11       49.05      4.95 o 
   3   9   1       35.17       40.22      4.02 o 
   4   9   1       38.99       39.24      4.06 o 
  -9  10   1        0.84        5.42      3.32 o 
  -8  10   1        0.46       -1.06      2.73 o 
  -7  10   1        4.99        0.51      5.23 o 
  -6  10   1       28.86       33.58      4.93 o 
  -5  10   1        9.86       11.52      3.15 o 
  -4  10   1       10.65       16.35      2.39 o 
  -3  10   1       23.04       27.82      2.48 o 
  -2  10   1       35.53       39.09      2.65 o 
  -1  10   1      118.53      121.82      5.95 o 
   0  10   1       99.98      100.89      5.44 o 
   1  10   1       48.05       49.01      3.48 o 
   2  10   1       46.51       45.15      3.14 o 
   3  10   1        1.58        2.92      4.35 o 
  -8  11   1        0.83        1.35      3.20 o 
  -7  11   1        0.22       -3.73      3.73 o 
  -6  11   1        2.08        4.80      3.21 o 
  -5  11   1        2.25        1.54      2.68 o 
  -4  11   1        9.90        9.22      2.70 o 
  -3  11   1       36.59       37.44      2.81 o 
  -2  11   1       32.14       37.17      3.30 o 
  -1  11   1       51.13       56.83      4.89 o 
   0  11   1       22.87       21.56      2.95 o 
   1  11   1       36.77       33.28      3.13 o 
  -7  12   1        8.43        6.80      5.65 o 
  -6  12   1        1.27        0.94      4.29 o 
  -5  12   1       10.99        9.08      2.68 o 
  -4  12   1        9.52       15.22      2.79 o 
  -3  12   1       13.16       16.91      6.49 o 
  -2  12   1       14.76       13.64      3.16 o 
  -1  12   1        4.67        3.13      4.32 o 
   1 -13   2        3.55        4.25      6.07 o 
   2 -13   2       26.04       33.16      2.91 o 
   3 -13   2       31.52       30.80      2.71 o 
   4 -13   2        0.29       -1.49      3.21 o 
   5 -13   2        1.22        4.65      9.49 o 
   6 -13   2        0.28        0.40      3.35 o 
  -2 -12   2       38.32       36.40      4.47 o 
  -1 -12   2       13.30        9.68      3.33 o 
   0 -12   2       66.88       65.29     10.57 o 
   1 -12   2       40.00       39.47      3.54 o 
   2 -12   2       27.96       27.78      3.74 o 
   3 -12   2       43.90       43.53      5.76 o 
   4 -12   2        3.72        0.65      3.08 o 
   5 -12   2       38.76       38.21      3.31 o 
   6 -12   2        1.76       -4.25      8.91 o 
   7 -12   2        0.89       -3.39      5.93 o 
  -3 -11   2       16.92       13.01      3.32 o 
  -2 -11   2       29.81       29.94      6.06 o 
  -1 -11   2       53.71       53.01      3.27 o 
   0 -11   2       86.59       93.47      3.02 o 
   1 -11   2       87.35       87.51      2.93 o 
   2 -11   2       43.70       50.94      3.41 o 
   3 -11   2        6.10        7.37      3.65 o 
   4 -11   2       70.66       74.60      6.87 o 
   5 -11   2        2.30       -1.22      3.12 o 
   6 -11   2       10.20       14.60      3.15 o 
   7 -11   2        6.17        3.09      5.09 o 
   8 -11   2        0.99       -3.34      3.34 o 
  -4 -10   2       29.62       30.41      3.60 o 
  -3 -10   2       56.46       52.25      3.48 o 
  -2 -10   2      110.00      102.32      9.46 o 
  -1 -10   2      212.11      201.53      3.57 o 
   0 -10   2      137.94      145.71      8.46 o 
   1 -10   2      188.39      192.15      6.15 o 
   2 -10   2       88.98       86.69      3.51 o 
   3 -10   2       20.65       20.44      3.28 o 
   4 -10   2       56.44       65.30     10.19 o 
   5 -10   2        0.64       -0.41      2.43 o 
   6 -10   2        3.82        5.89      3.06 o 
   7 -10   2        0.14        2.21      4.18 o 
   8 -10   2        0.03       -0.72      6.20 o 
   9 -10   2        0.23        1.97      4.04 o 
  -6  -9   2       10.40        8.75      6.05 o 
  -5  -9   2       21.88       19.84      3.33 o 
  -4  -9   2       70.06       68.13      3.63 o 
  -3  -9   2       73.60       75.62      3.20 o 
  -2  -9   2       88.60       93.28      4.18 o 
  -1  -9   2      174.06      191.18      3.37 o 
   0  -9   2      352.45      338.64      9.50 o 
   1  -9   2       56.97       66.09      3.14 o 
   2  -9   2       71.66       72.15      3.30 o 
   3  -9   2      292.97      284.14      7.24 o 
   4  -9   2        1.16       -0.16      2.80 o 
   5  -9   2      326.97      362.79     12.62 o 
   6  -9   2       83.12      102.14      2.81 o 
   7  -9   2        9.44       10.08      3.07 o 
   8  -9   2        6.87        8.38      3.04 o 
   9  -9   2        0.04       -1.66      4.63 o 
  -6  -8   2       23.48       21.83      3.59 o 
  -5  -8   2       45.04       35.76      3.42 o 
  -4  -8   2      187.03      189.83      7.52 o 
  -3  -8   2      174.52      185.72      3.76 o 
  -2  -8   2      191.65      208.04     10.49 o 
  -1  -8   2       36.77       40.91      2.74 o 
   0  -8   2       60.61       67.54      3.09 o 
   1  -8   2      796.24      834.00     39.22 o 
   2  -8   2      513.11      525.74     36.11 o 
   3  -8   2      265.05      250.15      6.21 o 
   4  -8   2       24.43       18.00      3.21 o 
   5  -8   2       33.21       23.87      3.01 o 
   6  -8   2       14.94       12.39      2.15 o 
   7  -8   2        0.59        3.03      2.89 o 
   8  -8   2        2.05        7.21      5.29 o 
   9  -8   2        0.88        2.69      3.07 o 
  10  -8   2        0.73        0.11      3.12 o 
  -7  -7   2        5.92        8.33      3.73 o 
  -6  -7   2       14.39       10.82      3.79 o 
  -5  -7   2       85.84       89.11      6.93 o 
  -4  -7   2       58.12       65.67      3.83 o 
  -3  -7   2      352.30      349.17      5.17 o 
  -2  -7   2      670.39      682.43     14.33 o 
  -1  -7   2      629.37      660.05     26.57 o 
   0  -7   2      957.16      977.89      4.74 o 
   1  -7   2      603.90      615.21     22.48 o 
   2  -7   2      450.87      492.73     11.52 o 
   3  -7   2       87.63       74.18      2.27 o 
   4  -7   2      481.99      432.90      5.71 o 
   5  -7   2       37.85       31.54      1.89 o 
   6  -7   2       63.09       63.23      4.00 o 
   7  -7   2        8.50       16.41      2.83 o 
   8  -7   2       17.89       23.40      3.12 o 
   9  -7   2        7.27        4.07      7.01 o 
  10  -7   2        0.77        4.96      3.03 o 
  -8  -6   2        7.22        3.05      3.78 o 
  -7  -6   2       39.36       32.65      3.25 o 
  -6  -6   2        4.72        4.79      3.58 o 
  -5  -6   2       44.65       49.35      3.66 o 
  -4  -6   2      352.40      318.48     18.72 o 
  -3  -6   2      315.50      309.06     10.16 o 
  -2  -6   2      423.26      439.01      3.86 o 
  -1  -6   2      494.17      514.63     17.26 o 
   0  -6   2       13.26       13.87      1.93 o 
   1  -6   2      569.95      576.09      4.78 o 
   2  -6   2      518.71      539.60      6.10 o 
   3  -6   2      282.59      287.30      4.30 o 
   4  -6   2      188.91      166.28      2.67 o 
   5  -6   2       23.39       32.24      2.16 o 
   6  -6   2       10.68       10.27      2.02 o 
   7  -6   2       16.14       16.36      2.60 o 
   8  -6   2        4.66        4.89      5.37 o 
   9  -6   2        0.11        2.31      3.11 o 
  10  -6   2        2.60        0.35      3.02 o 
  -9  -5   2        6.39        8.33      3.39 o 
  -8  -5   2       13.97       17.25      3.16 o 
  -7  -5   2       54.70       56.89      3.22 o 
  -6  -5   2      154.93      161.88      3.68 o 
  -5  -5   2       11.46       14.35      2.74 o 
  -4  -5   2      231.81      216.24      4.07 o 
  -3  -5   2      782.32      745.92     30.57 o 
  -2  -5   2     1561.96     1512.31     44.51 o 
  -1  -5   2     4678.06     5109.07    252.39 o 
   0  -5   2     1613.36     1655.44     52.46 o 
   1  -5   2       26.21       21.60      1.88 o 
   2  -5   2       54.91       48.82      1.96 o 
   3  -5   2      704.96      752.96     11.01 o 
   4  -5   2      195.36      193.77      2.94 o 
   5  -5   2      454.63      356.82      3.92 o 
   6  -5   2       19.31        9.87      2.52 o 
   7  -5   2       10.34       15.16      2.38 o 
   8  -5   2        4.57        3.06      2.86 o 
   9  -5   2        0.01        1.63      2.42 o 
  10  -5   2        0.04        0.09      3.23 o 
  -9  -4   2        0.55       -4.31      4.31 o 
  -8  -4   2       13.18        9.75      4.16 o 
  -7  -4   2        7.93        5.47      3.81 o 
  -6  -4   2      119.13      120.98      9.92 o 
  -5  -4   2      246.30      245.24      7.48 o 
  -4  -4   2       22.62       24.30      2.73 o 
  -3  -4   2      407.74      407.81     16.61 o 
  -2  -4   2      576.66      574.99     26.20 o 
  -1  -4   2      592.94      566.47     24.35 o 
   0  -4   2     1933.40     2035.29    104.69 o 
   1  -4   2      209.76      229.35     14.18 o 
   2  -4   2     2763.72     2899.43     26.53 o 
   3  -4   2       66.16       60.76      2.45 o 
   4  -4   2      581.05      664.99      9.09 o 
   5  -4   2      594.75      623.86      4.34 o 
   6  -4   2       55.63       65.51      2.99 o 
   7  -4   2      116.22      125.83      6.66 o 
   8  -4   2        8.55       10.89      2.83 o 
   9  -4   2        2.33       -1.19      2.80 o 
  10  -4   2        7.96        8.98      3.23 o 
 -10  -3   2        4.22        3.40      4.16 o 
  -9  -3   2        4.36        2.29      4.10 o 
  -8  -3   2        0.34        1.15      3.89 o 
  -7  -3   2       37.98       44.99      4.06 o 
  -6  -3   2      352.95      356.71     16.20 o 
  -5  -3   2      467.68      449.52     15.43 o 
  -4  -3   2      812.66      897.04     18.20 o 
  -3  -3   2      914.23      929.90     10.85 o 
  -2  -3   2     1235.24     1226.17     28.47 o 
  -1  -3   2     2537.79     2441.82     51.06 o 
   0  -3   2     5529.47     5484.29    257.09 o 
   1  -3   2     2139.95     1935.50     53.21 o 
   2  -3   2        6.74        7.88      2.21 o 
   3  -3   2       14.89       13.23      2.34 o 
   4  -3   2       18.68       26.72      2.08 o 
   5  -3   2       14.39       21.19      2.49 o 
   6  -3   2      107.10      103.96     10.60 o 
   7  -3   2       37.72       43.38      3.01 o 
   8  -3   2       14.48       14.42      2.99 o 
   9  -3   2        1.93        7.73      2.97 o 
  10  -3   2        3.12        2.97      7.37 o 
 -10  -2   2        0.06        0.19      4.11 o 
  -9  -2   2       12.14       11.88      4.00 o 
  -8  -2   2        2.79       -3.08      3.67 o 
  -7  -2   2       63.68       69.25      4.02 o 
  -6  -2   2      168.98      160.39      6.42 o 
  -5  -2   2     1199.36     1224.34     29.42 o 
  -4  -2   2      639.03      577.72     17.96 o 
  -3  -2   2      482.05      455.01     23.26 o 
  -2  -2   2       90.38       79.28      3.90 o 
  -1  -2   2       43.15       40.05      1.93 o 
   0  -2   2     5050.47     5094.38    107.41 o 
   1  -2   2     4424.28     4143.62     51.39 o 
   2  -2   2      724.32      717.45     12.95 o 
   3  -2   2     2097.75     2214.52     61.47 o 
   4  -2   2      137.94      150.71      8.92 o 
   5  -2   2        0.57        2.48      2.42 o 
   6  -2   2      426.66      411.67      7.10 o 
   7  -2   2        0.47        4.99      2.57 o 
   8  -2   2       43.43       42.81      4.34 o 
   9  -2   2        1.70       -1.62      3.16 o 
  10  -2   2        0.20        1.14      3.17 o 
 -10  -1   2        9.64        3.11      3.58 o 
  -9  -1   2      111.09      109.96      4.12 o 
  -8  -1   2       24.39       24.75      3.46 o 
  -7  -1   2        3.18        3.49      3.13 o 
  -6  -1   2        9.90       14.66      3.10 o 
  -5  -1   2      487.42      499.28     12.68 o 
  -4  -1   2      667.60      624.31      6.13 o 
  -3  -1   2      916.55      879.62      8.73 o 
  -2  -1   2      213.18      190.62      8.37 o 
  -1  -1   2      210.84      227.37      4.25 o 
   0  -1   2     3949.40     3937.42     38.85 o 
   1  -1   2     2407.04     2361.90     46.15 o 
   2  -1   2     1543.34     1435.01     10.70 o 
   3  -1   2       54.01       46.55      2.53 o 
   4  -1   2       87.85       93.47      2.79 o 
   5  -1   2        7.04        9.56      1.86 o 
   6  -1   2        0.16       -1.47      2.66 o 
   7  -1   2       44.60       48.68      3.33 o 
   8  -1   2       36.74       37.09      3.15 o 
   9  -1   2        0.64       -0.90      3.36 o 
  10  -1   2        0.00        0.95      3.38 o 
 -11   0   2        0.20        2.70      3.83 o 
 -10   0   2        0.51       -1.26      3.04 o 
  -9   0   2        5.09        3.32      3.78 o 
  -8   0   2       29.63       26.38      3.09 o 
  -7   0   2       41.35       33.54      2.83 o 
  -6   0   2        2.68        2.93      2.64 o 
  -5   0   2      249.27      218.11      9.41 o 
  -4   0   2     3498.09     3192.96     44.94 o 
  -3   0   2     1730.55     1484.97      9.32 o 
  -1   0   2     1591.00     1818.99     16.66 o 
   0   0   2     1491.80     1545.26     40.36 o 
   1   0   2     3693.66     3649.19     78.61 o 
   2   0   2      581.82      531.88      5.19 o 
   3   0   2      553.16      544.69      9.09 o 
   4   0   2      223.35      266.34      9.85 o 
   5   0   2        0.37       -0.22      2.46 o 
   6   0   2       54.04       47.92      2.95 o 
   7   0   2       62.02       71.83      3.47 o 
   8   0   2        7.03        0.11      3.16 o 
   9   0   2        8.67        5.80      3.24 o 
 -11   1   2        1.72       -3.12      3.25 o 
 -10   1   2       19.96       18.10      5.90 o 
  -9   1   2        5.51        6.02      3.14 o 
  -8   1   2       85.01       78.04      3.23 o 
  -7   1   2       24.37       24.69      2.73 o 
  -6   1   2      156.66      148.20      3.02 o 
  -5   1   2       10.19        6.36      2.30 o 
  -4   1   2      685.67      663.44      5.62 o 
  -3   1   2     3368.55     3084.19     16.15 o 
  -1   1   2     1145.72     1191.32     16.82 o 
   0   1   2       56.63       61.61      3.07 o 
   1   1   2       23.36       33.24      2.47 o 
   2   1   2      971.72      980.39      9.42 o 
   3   1   2      348.70      307.87      3.95 o 
   4   1   2      558.15      573.06     28.21 o 
   5   1   2      107.44      117.52      3.37 o 
   6   1   2        9.80        9.45      3.31 o 
   7   1   2       30.70       31.73      5.94 o 
   8   1   2        1.27        9.65      3.39 o 
   9   1   2        2.78        0.08      3.49 o 
 -11   2   2        0.65        1.12      3.23 o 
 -10   2   2        0.12        0.77      3.24 o 
  -9   2   2        2.84        3.81      2.86 o 
  -8   2   2       50.91       55.62      4.02 o 
  -7   2   2      428.68      435.16      4.34 o 
  -6   2   2      137.64      132.98      2.92 o 
  -5   2   2       53.67       52.59      2.24 o 
  -4   2   2        4.41        4.59      3.08 o 
  -3   2   2     1605.77     1513.97     10.50 o 
  -1   2   2     3110.95     2892.50     83.26 o 
   0   2   2     2620.94     2605.19     53.92 o 
   1   2   2       42.76       42.82      2.81 o 
   2   2   2      369.82      397.96     17.30 o 
   3   2   2      345.98      328.45      8.25 o 
   4   2   2       70.52       71.42      3.25 o 
   5   2   2       32.48       25.54      2.96 o 
   6   2   2        1.99       -2.16      5.19 o 
   7   2   2        5.62        9.93      3.63 o 
   8   2   2        3.60        5.61      3.55 o 
   9   2   2        0.14       -1.96      3.54 o 
 -11   3   2        0.40       -1.94      6.82 o 
 -10   3   2       11.92        9.43      3.28 o 
  -9   3   2        8.31        3.81      2.97 o 
  -8   3   2        1.01        1.81      2.88 o 
  -7   3   2      104.19       94.09      2.77 o 
  -6   3   2      314.73      299.98      3.52 o 
  -5   3   2      357.07      305.82      5.05 o 
  -4   3   2      201.81      158.09      4.06 o 
  -3   3   2      132.86      131.82      4.06 o 
  -2   3   2     1559.92     1611.68     16.35 o 
  -1   3   2     1943.77     2055.12     93.47 o 
   0   3   2     1348.58     1405.96      7.21 o 
   1   3   2       79.42       80.29      2.82 o 
   2   3   2       96.87      120.10     10.29 o 
   3   3   2       64.54       80.76      3.28 o 
   4   3   2        0.46        1.26      3.28 o 
   5   3   2      131.74      147.25      3.87 o 
   6   3   2       15.12       11.86      3.54 o 
   7   3   2        0.08        0.88      3.72 o 
   8   3   2        0.31       -0.92      3.79 o 
 -11   4   2        4.98       -1.49      4.20 o 
 -10   4   2        0.77       -0.10      2.97 o 
  -9   4   2        1.62        5.53      2.79 o 
  -8   4   2       47.48       46.01      3.02 o 
  -7   4   2       38.52       32.65      2.79 o 
  -6   4   2      496.49      450.66      5.25 o 
  -5   4   2      426.68      384.46      5.27 o 
  -4   4   2      101.00       87.24      3.64 o 
  -3   4   2      106.48      120.74      3.80 o 
  -2   4   2      270.11      305.28      4.10 o 
  -1   4   2     1597.07     1772.68     23.68 o 
   0   4   2      287.55      257.25      3.96 o 
   1   4   2     1157.19     1177.79     19.40 o 
   2   4   2       16.92       20.04      2.26 o 
   3   4   2       64.44       64.99      3.32 o 
   4   4   2       42.92       43.90      3.55 o 
   5   4   2        6.02        7.15      3.61 o 
   6   4   2        2.54        5.23      3.76 o 
   7   4   2       11.49       14.78      3.78 o 
   8   4   2        8.74        5.69      3.84 o 
 -11   5   2        1.54       -0.76      4.93 o 
 -10   5   2       25.31       29.27      4.30 o 
  -9   5   2       10.09       14.62      4.04 o 
  -8   5   2        1.20       -2.19      3.90 o 
  -7   5   2        4.11        5.83      3.66 o 
  -6   5   2       18.90       13.32      3.22 o 
  -5   5   2      138.44      136.67      4.10 o 
  -4   5   2      713.56      664.31      5.95 o 
  -3   5   2      757.43      736.39     46.51 o 
  -2   5   2       69.78       78.88      2.97 o 
  -1   5   2        5.45        8.08      2.30 o 
   0   5   2      312.34      339.24      4.44 o 
   1   5   2       20.98       21.41      2.25 o 
   2   5   2      201.90      193.61      7.02 o 
   3   5   2        4.55        4.55      2.69 o 
   4   5   2        1.80       -1.06      2.86 o 
   5   5   2        2.23        4.74      2.91 o 
   6   5   2        0.41       -3.76      3.76 o 
   7   5   2        0.00        5.45      3.46 o 
 -11   6   2       12.85        5.07      4.39 o 
 -10   6   2        2.48       -3.22      3.36 o 
  -9   6   2        0.08       -2.84      2.84 o 
  -8   6   2        5.99        9.72      3.64 o 
  -7   6   2        1.68        5.49      3.82 o 
  -6   6   2       84.72       66.20      3.72 o 
  -5   6   2      282.24      251.33      4.55 o 
  -4   6   2      102.76       83.96      3.68 o 
  -3   6   2      271.20      243.55     20.22 o 
  -2   6   2        4.74        2.89      3.00 o 
  -1   6   2       62.07       57.14      3.25 o 
   0   6   2      319.28      345.47     21.19 o 
   1   6   2      107.37      119.22      3.52 o 
   2   6   2       59.65       65.58      3.50 o 
   3   6   2        7.09        5.83      3.91 o 
   4   6   2        0.88        0.07      2.82 o 
   5   6   2        3.17        1.89      3.16 o 
   6   6   2        0.68       -3.61      3.61 o 
 -11   7   2        0.43       -1.55      4.08 o 
 -10   7   2        0.25        5.65      4.55 o 
  -9   7   2       18.52       27.06      4.30 o 
  -8   7   2        6.64       11.12      4.28 o 
  -7   7   2        1.63       -0.99      3.74 o 
  -6   7   2        7.37       14.91      3.16 o 
  -5   7   2       55.46       50.25      2.98 o 
  -4   7   2      317.76      314.29     27.92 o 
  -3   7   2      366.37      350.17     17.23 o 
  -2   7   2       69.75       63.96      3.67 o 
  -1   7   2        3.62        4.76      5.56 o 
   0   7   2       17.93       19.75      3.62 o 
   1   7   2       24.35       26.69      4.49 o 
   2   7   2       52.29       49.51      4.08 o 
   3   7   2       30.59       30.85      3.79 o 
   4   7   2        4.06        8.96      3.87 o 
   5   7   2        0.05       -0.31      8.25 o 
 -10   8   2        1.52       -1.97      3.98 o 
  -9   8   2        0.10        4.45      4.28 o 
  -8   8   2       34.69       41.02      4.20 o 
  -7   8   2      133.02      133.79      5.05 o 
  -6   8   2       18.42       20.68      3.80 o 
  -5   8   2       78.26       69.88      3.28 o 
  -4   8   2        2.07        0.97      2.24 o 
  -3   8   2        4.84        2.87      2.42 o 
  -2   8   2      295.75      272.71      7.85 o 
  -1   8   2        9.39        7.59      3.49 o 
   0   8   2       52.07       45.20      3.79 o 
   1   8   2        4.38        5.89      3.45 o 
   2   8   2        4.20       -3.40      3.90 o 
   3   8   2       10.33        7.85      4.10 o 
   4   8   2        0.31       -3.38      7.36 o 
 -10   9   2        0.56        9.43      4.43 o 
  -9   9   2        9.74        3.56      4.30 o 
  -8   9   2        0.60        2.37      5.53 o 
  -7   9   2        1.08       -0.95      7.82 o 
  -6   9   2        7.18        9.14      2.50 o 
  -5   9   2       41.24       37.05      4.93 o 
  -4   9   2       44.77       44.59      2.12 o 
  -3   9   2       76.42       80.20      3.84 o 
  -2   9   2       51.74       56.92      5.32 o 
  -1   9   2       38.47       34.70      6.66 o 
   0   9   2        8.62       12.33      3.82 o 
   1   9   2        5.87        2.18      3.79 o 
   2   9   2        0.02        4.54      3.89 o 
   3   9   2        0.11        3.21      3.98 o 
  -9  10   2        0.31        5.36      3.49 o 
  -8  10   2        5.11        0.90      2.75 o 
  -7  10   2       12.58       15.78      3.14 o 
  -6  10   2       14.03       13.19      3.17 o 
  -5  10   2       15.92       18.30      2.23 o 
  -4  10   2        6.43        6.04      3.67 o 
  -3  10   2        5.10        3.42      2.51 o 
  -2  10   2        5.09       10.01      2.95 o 
  -1  10   2       22.71       18.45      3.30 o 
   0  10   2        5.26        5.15      3.40 o 
   1  10   2        0.04       -3.03      3.74 o 
   2  10   2        2.72        5.48      3.95 o 
  -8  11   2        0.08       -2.86      3.17 o 
  -7  11   2        3.40        1.60      4.51 o 
  -6  11   2        2.22        4.54      3.91 o 
  -5  11   2       20.05       20.21      2.76 o 
  -4  11   2       10.76       11.78      2.75 o 
  -3  11   2        1.77        1.05      2.67 o 
  -2  11   2        0.14       -2.13      3.02 o 
  -1  11   2        9.14        4.64      3.41 o 
   0  11   2        1.73        0.85      2.87 o 
  -6  12   2        1.92        6.22      2.50 o 
  -5  12   2        0.21       -0.34      3.88 o 
  -4  12   2        0.93        6.41      2.64 o 
  -3  12   2        0.23        1.00      3.48 o 
  -2  12   2        0.06        1.60      3.29 o 
   0 -13   3        1.17        1.16      3.87 o 
   1 -13   3        1.50       -2.78      3.15 o 
   2 -13   3       35.42       35.36      2.84 o 
   3 -13   3        4.45        1.83      2.77 o 
   4 -13   3        7.00        8.34      3.49 o 
   5 -13   3        0.13        1.58      6.47 o 
   6 -13   3        0.06       -3.41      3.76 o 
  -2 -12   3        1.18        1.21      3.21 o 
  -1 -12   3        4.85        1.05      3.97 o 
   0 -12   3       17.12       17.97      3.51 o 
   1 -12   3       18.22       17.65      3.05 o 
   2 -12   3       31.45       28.21      2.76 o 
   3 -12   3        8.01        5.52      3.36 o 
   4 -12   3        5.48        7.11      3.49 o 
   5 -12   3       37.97       37.23      3.22 o 
   6 -12   3        7.48        3.97      3.03 o 
   7 -12   3        8.69        6.27      3.32 o 
  -4 -11   3        3.16       12.10      4.86 o 
  -3 -11   3        8.44        7.85      3.65 o 
  -2 -11   3        6.65        5.86      3.33 o 
  -1 -11   3        2.57       -0.34      4.04 o 
   0 -11   3       48.83       41.89      2.43 o 
   1 -11   3       53.08       56.07      3.73 o 
   2 -11   3       17.73       21.07      4.08 o 
   3 -11   3       49.61       43.26      3.23 o 
   4 -11   3        0.41       -0.49      3.68 o 
   5 -11   3        1.36        3.53      2.94 o 
   6 -11   3        3.47        4.95      3.22 o 
   7 -11   3        0.13        3.22      2.79 o 
   8 -11   3        3.36        1.84      3.37 o 
  -5 -10   3        0.54        1.99      4.59 o 
  -4 -10   3        3.44        3.45      3.64 o 
  -3 -10   3       23.88       16.36      4.19 o 
  -2 -10   3       98.42       96.46      3.41 o 
  -1 -10   3       48.75       46.06      3.77 o 
   0 -10   3      143.83      138.49      6.21 o 
   1 -10   3       66.88       78.60      5.20 o 
   2 -10   3       97.60      104.46      5.30 o 
   3 -10   3      109.21      118.89      9.80 o 
   4 -10   3       76.37       72.02      7.72 o 
   5 -10   3       30.52       40.00      5.90 o 
   6 -10   3       27.90       30.59      2.20 o 
   7 -10   3       14.88       16.84      2.61 o 
   8 -10   3        1.12        0.95      4.67 o 
   9 -10   3        0.06       -4.17      4.65 o 
  -6  -9   3        0.99       -4.93      4.93 o 
  -5  -9   3        2.78        5.47      5.19 o 
  -4  -9   3        9.95        6.79      3.42 o 
  -3  -9   3       35.76       34.18      3.22 o 
  -2  -9   3       40.02       41.29      2.68 o 
  -1  -9   3      151.35      152.07     10.71 o 
   0  -9   3       88.29       71.92      3.81 o 
   1  -9   3        3.86        5.75      4.95 o 
   2  -9   3       88.71      108.61     13.84 o 
   3  -9   3       49.39       60.43      3.16 o 
   4  -9   3       28.46       25.56      2.54 o 
   5  -9   3       16.84       12.87      3.82 o 
   6  -9   3       23.04       18.72      2.39 o 
   7  -9   3        2.15        5.74      2.48 o 
   8  -9   3        0.27        1.82      3.01 o 
   9  -9   3       10.97       16.61      3.18 o 
  -7  -8   3        3.90        5.79      4.49 o 
  -6  -8   3        3.20        3.52      4.93 o 
  -5  -8   3       18.85       19.35      4.73 o 
  -4  -8   3       53.17       46.60      3.49 o 
  -3  -8   3      118.09      116.71      3.64 o 
  -2  -8   3      424.19      380.94     13.39 o 
  -1  -8   3      240.23      240.23     12.59 o 
   0  -8   3        4.91        2.65      1.97 o 
   1  -8   3      695.67      653.88     21.14 o 
   2  -8   3       22.82       25.37      2.66 o 
   3  -8   3      356.50      378.80      5.35 o 
   4  -8   3      272.76      300.68     10.36 o 
   5  -8   3        8.37        7.62      6.66 o 
   6  -8   3       65.92       56.68      3.26 o 
   7  -8   3        0.83        5.76      6.39 o 
   8  -8   3        0.98        2.09      4.52 o 
   9  -8   3        1.00        2.51      3.06 o 
  10  -8   3        2.09       -0.09      3.11 o 
  -8  -7   3        0.53       -0.70      4.47 o 
  -7  -7   3        4.38        0.87      4.69 o 
  -6  -7   3       21.82       35.08      4.49 o 
  -5  -7   3       41.80       49.31      3.15 o 
  -4  -7   3        1.82        3.86      2.53 o 
  -3  -7   3        2.35        1.43      2.79 o 
  -2  -7   3       40.37       30.04      3.15 o 
  -1  -7   3      271.40      257.83     13.94 o 
   0  -7   3     1110.24     1093.45     34.84 o 
   1  -7   3      492.32      443.21     21.28 o 
   2  -7   3      465.43      449.32     10.09 o 
   3  -7   3      142.65      145.97      2.74 o 
   4  -7   3      216.27      265.63      6.11 o 
   5  -7   3      357.46      358.58      3.56 o 
   6  -7   3        7.63       11.26      2.30 o 
   7  -7   3       17.88       13.17      2.66 o 
   8  -7   3        4.04       -0.54      3.17 o 
   9  -7   3        2.24       -0.09      3.11 o 
  10  -7   3        8.29        7.24      3.78 o 
  -8  -6   3        0.69        4.61      4.43 o 
  -7  -6   3       14.74       30.36      4.39 o 
  -6  -6   3       13.19       21.22      4.55 o 
  -5  -6   3       60.64       70.86      3.71 o 
  -4  -6   3      402.32      358.66     21.88 o 
  -3  -6   3      132.54      125.46      3.44 o 
  -2  -6   3      512.26      531.78     13.83 o 
  -1  -6   3      795.83      758.48      7.46 o 
   0  -6   3     1286.80     1256.39     51.25 o 
   1  -6   3      432.46      396.88      6.44 o 
   2  -6   3      566.79      528.33      7.19 o 
   3  -6   3        6.65       12.27      1.94 o 
   4  -6   3        3.14        4.56      2.00 o 
   5  -6   3        9.98       19.04      2.07 o 
   6  -6   3       19.04       18.94      2.18 o 
   7  -6   3      114.73      111.25      4.40 o 
   8  -6   3        0.91        2.50      3.50 o 
   9  -6   3        0.16        9.85      2.96 o 
  10  -6   3        1.02        2.16      2.83 o 
  -9  -5   3        0.39        0.04      4.81 o 
  -8  -5   3        1.42       -2.12      3.71 o 
  -7  -5   3        0.19        7.25      5.21 o 
  -6  -5   3      100.67      102.96      4.23 o 
  -5  -5   3       53.57       62.71      3.51 o 
  -4  -5   3      383.78      402.86      6.76 o 
  -3  -5   3      132.86      143.70      3.90 o 
  -2  -5   3       15.48       13.56      2.60 o 
  -1  -5   3     1159.50     1251.62     31.25 o 
   0  -5   3      788.49      746.25     18.91 o 
   1  -5   3     1530.23     1398.32     65.44 o 
   2  -5   3      708.78      612.04     13.89 o 
   3  -5   3     1149.34     1181.55     45.14 o 
   4  -5   3      340.18      324.65      3.70 o 
   5  -5   3      165.14      189.70      3.96 o 
   6  -5   3      620.87      633.35      4.28 o 
   7  -5   3        9.26        5.33      3.57 o 
   8  -5   3       40.37       35.00      7.38 o 
   9  -5   3        0.39        3.21      5.33 o 
  10  -5   3        0.63        8.49      4.34 o 
  -9  -4   3       19.09       20.48      5.00 o 
  -8  -4   3       27.09       31.21      4.72 o 
  -7  -4   3        8.03        4.28      4.13 o 
  -6  -4   3        1.65        5.11      3.74 o 
  -5  -4   3      177.56      184.01      4.36 o 
  -4  -4   3       83.15       68.19      3.96 o 
  -3  -4   3     1898.24     1986.00     10.20 o 
  -2  -4   3      606.08      620.36     13.17 o 
  -1  -4   3      412.90      379.50      6.43 o 
   0  -4   3      108.32       81.03      4.05 o 
   1  -4   3     2632.63     2477.96     88.13 o 
   2  -4   3     1204.47     1031.88     35.37 o 
   3  -4   3      340.54      297.48      6.07 o 
   4  -4   3      366.39      345.77      8.24 o 
   5  -4   3        2.46        3.23      3.81 o 
   6  -4   3        0.71       -0.51      1.93 o 
   7  -4   3       14.42       19.58      7.81 o 
   8  -4   3        1.07        0.76      2.92 o 
   9  -4   3        0.21       -0.25      3.95 o 
  10  -4   3        2.80        3.05      3.10 o 
 -10  -3   3        0.10       -0.52      6.86 o 
  -9  -3   3       11.05       16.88      4.48 o 
  -8  -3   3        1.66        3.60      4.05 o 
  -7  -3   3       17.08       20.86      4.16 o 
  -6  -3   3        1.08        1.98      3.81 o 
  -5  -3   3      159.06      181.64      5.87 o 
  -4  -3   3     1353.88     1501.95     23.64 o 
  -3  -3   3     2389.33     2549.55     11.79 o 
  -2  -3   3     3022.70     3271.78     14.34 o 
  -1  -3   3      395.58      398.03      9.21 o 
   0  -3   3     2842.31     2831.17     79.63 o 
   1  -3   3      713.74      635.70     12.97 o 
   2  -3   3     3356.01     3354.70    274.86 o 
   3  -3   3      955.33      935.71     27.67 o 
   4  -3   3      122.15      119.60      2.84 o 
   5  -3   3      376.16      367.54      8.26 o 
   6  -3   3       21.69       18.33      3.07 o 
   7  -3   3      147.72      155.57      3.48 o 
   8  -3   3       20.29       21.23      5.36 o 
   9  -3   3        5.75        5.79      3.10 o 
  10  -3   3        0.01        5.98      7.51 o 
 -10  -2   3        0.48        1.22      3.98 o 
  -9  -2   3       13.45        7.86      3.96 o 
  -8  -2   3       89.53      103.93      8.03 o 
  -7  -2   3       89.93      108.68      3.87 o 
  -6  -2   3       64.08       81.30      3.91 o 
  -5  -2   3        2.31        2.52      3.23 o 
  -4  -2   3      164.23      174.51      6.90 o 
  -3  -2   3      909.66      848.20     42.89 o 
  -2  -2   3     1859.01     1842.04     11.76 o 
  -1  -2   3     1652.86     1545.75     36.47 o 
   0  -2   3     1322.53     1219.44     15.51 o 
   1  -2   3      120.73      132.03      4.29 o 
   2  -2   3     2348.57     2110.06     22.21 o 
   3  -2   3     1951.06     2068.82     50.68 o 
   4  -2   3     1193.45     1228.56     15.21 o 
   5  -2   3      183.76      170.97      4.44 o 
   6  -2   3        4.76        9.41      3.36 o 
   7  -2   3        2.97        3.47      3.23 o 
   8  -2   3        0.32        3.70      4.92 o 
   9  -2   3        3.33        6.88      3.18 o 
  10  -2   3        1.46        4.51      3.63 o 
 -11  -1   3        2.44        5.27      6.38 o 
 -10  -1   3        0.94        1.41      3.45 o 
  -9  -1   3        3.52        3.76      3.85 o 
  -8  -1   3       65.02       84.25      4.03 o 
  -7  -1   3       94.14      104.53      4.85 o 
  -6  -1   3      400.40      422.25      5.22 o 
  -5  -1   3      122.34      130.87      3.53 o 
  -4  -1   3       78.82       88.49      4.65 o 
  -3  -1   3      964.31      882.25     11.65 o 
  -2  -1   3     1189.26     1062.60     33.35 o 
  -1  -1   3     9042.23     9431.60    192.45 o 
   0  -1   3     5076.34     5151.08    175.60 o 
   1  -1   3     2368.92     2340.72     23.55 o 
   2  -1   3      383.54      344.44      4.04 o 
   3  -1   3      138.44      108.99      2.96 o 
   4  -1   3      105.09       96.56      2.97 o 
   5  -1   3       66.10       65.93      8.01 o 
   6  -1   3      302.67      328.38      6.72 o 
   7  -1   3        2.29       -2.33      3.15 o 
   8  -1   3       14.26       10.24      3.22 o 
   9  -1   3        0.14       -0.65      4.56 o 
 -11   0   3        3.43        2.31      6.01 o 
 -10   0   3        8.01        7.73      3.26 o 
  -9   0   3        0.05        1.28      3.50 o 
  -8   0   3        0.37        2.44      3.03 o 
  -7   0   3      177.92      204.66      3.82 o 
  -6   0   3       84.47       81.28      3.13 o 
  -5   0   3      792.20      752.06      7.95 o 
  -4   0   3       12.80       23.31      3.00 o 
  -3   0   3      106.38      106.19      4.26 o 
  -2   0   3    14008.74    15249.50     41.30 o 
  -1   0   3     1775.47     1733.18     30.23 o 
   0   0   3     2523.84     2284.51     58.59 o 
   1   0   3     2705.51     2573.20     10.93 o 
   2   0   3       46.46       61.57      4.63 o 
   3   0   3     2053.65     2007.86     24.38 o 
   4   0   3      510.44      507.87      5.60 o 
   5   0   3      394.48      407.29      5.51 o 
   6   0   3       28.90       37.37      5.63 o 
   7   0   3        3.50        2.11      3.00 o 
   8   0   3        9.56        5.92      3.49 o 
   9   0   3        0.02        0.45      3.31 o 
 -11   1   3        3.51       -1.75      5.27 o 
 -10   1   3        3.78        7.07      3.14 o 
  -9   1   3        8.52       10.14      3.23 o 
  -8   1   3       25.88       22.68      3.10 o 
  -7   1   3       24.89       38.33      2.85 o 
  -6   1   3      452.14      498.74      6.24 o 
  -5   1   3      776.28      775.39      7.52 o 
  -4   1   3     1508.48     1371.29     10.10 o 
  -2   1   3       53.90       33.13      3.48 o 
  -1   1   3     4138.83     4227.32     64.90 o 
   0   1   3     5381.05     5255.16     21.13 o 
   1   1   3     3597.80     3562.34    207.67 o 
   2   1   3      784.39      854.10     15.15 o 
   3   1   3        8.62       11.58      3.02 o 
   4   1   3       72.89       71.83      2.90 o 
   5   1   3      200.24      205.62      4.71 o 
   6   1   3       86.19       92.90      3.44 o 
   7   1   3       69.39       80.32      3.60 o 
   8   1   3        2.37       -3.40      3.40 o 
   9   1   3        1.20       -0.05      3.70 o 
 -11   2   3        0.21        0.97      5.05 o 
 -10   2   3       20.03       27.06      4.57 o 
  -9   2   3        4.93        2.57      4.28 o 
  -8   2   3        1.67        5.37      4.33 o 
  -7   2   3       15.42       29.95      3.44 o 
  -6   2   3      141.71      167.83      4.24 o 
  -5   2   3     1001.34      943.93      7.87 o 
  -4   2   3     2818.41     2584.95     12.39 o 
  -2   2   3      138.39      151.25      7.28 o 
  -1   2   3      102.92       97.70      5.83 o 
   0   2   3      502.73      455.30      4.52 o 
   1   2   3     1342.80     1296.76     14.53 o 
   2   2   3     1990.44     2053.15    115.91 o 
   3   2   3      533.58      553.71     18.63 o 
   4   2   3      627.05      664.64     11.81 o 
   5   2   3        3.71        0.88      3.50 o 
   6   2   3       24.20       23.25      3.66 o 
   7   2   3       27.89       33.67      6.49 o 
   8   2   3        3.62       -6.53      7.85 o 
 -11   3   3        0.07        2.25      4.55 o 
 -10   3   3        6.93       13.62      4.93 o 
  -9   3   3       32.66       41.48      4.61 o 
  -8   3   3       59.51       63.31      4.73 o 
  -7   3   3        1.27        2.23      3.20 o 
  -6   3   3       54.57       54.92      3.60 o 
  -5   3   3      208.36      193.58      4.55 o 
  -4   3   3      881.56      834.21      7.10 o 
  -2   3   3      870.04      881.20      7.43 o 
  -1   3   3     1872.46     1974.25     43.64 o 
   0   3   3     2553.54     2817.22      9.24 o 
   1   3   3     2169.88     2251.25      8.64 o 
   2   3   3     1252.35     1252.91     36.81 o 
   3   3   3      223.09      232.59      4.11 o 
   4   3   3        4.66        3.14      3.49 o 
   5   3   3       36.83       39.52      3.77 o 
   6   3   3        7.60        9.15      3.86 o 
   7   3   3        2.77       -2.35      3.64 o 
   8   3   3       16.32        7.07      5.18 o 
 -11   4   3        3.98       -2.80      4.04 o 
 -10   4   3        4.71        7.50      4.57 o 
  -9   4   3       16.45       12.69      4.16 o 
  -8   4   3        9.94       22.41      4.37 o 
  -7   4   3        4.58        1.07      4.08 o 
  -6   4   3       51.23       62.92      3.50 o 
  -5   4   3      243.86      283.86      4.61 o 
  -4   4   3     1049.51     1037.45      7.26 o 
  -3   4   3     2252.81     2613.07     72.37 o 
  -2   4   3     1380.06     1486.63     30.85 o 
  -1   4   3     1011.48     1111.65      7.60 o 
   0   4   3       10.36        9.40      2.61 o 
   1   4   3      533.78      523.80     10.10 o 
   2   4   3      427.36      453.77     13.19 o 
   3   4   3      320.36      360.35      4.48 o 
   4   4   3      133.33      144.87      3.97 o 
   5   4   3       69.45       70.11      3.90 o 
   6   4   3       11.68        5.34      3.78 o 
   7   4   3        3.42       -0.75      3.84 o 
 -11   5   3       25.41       26.35      5.11 o 
 -10   5   3        5.07       13.24      4.28 o 
  -9   5   3       51.40       47.68      4.20 o 
  -8   5   3       88.55       97.48      3.66 o 
  -7   5   3      518.69      531.16      6.18 o 
  -6   5   3       24.19       23.70      3.38 o 
  -5   5   3        3.25        1.49      3.50 o 
  -4   5   3       47.48       43.80      2.95 o 
  -3   5   3     1406.20     1519.28      6.94 o 
  -2   5   3      898.06      879.58     21.26 o 
  -1   5   3      836.40      794.76      6.94 o 
   0   5   3      751.64      703.84      6.70 o 
   1   5   3       46.77       45.50      2.77 o 
   2   5   3      389.18      413.74     23.99 o 
   3   5   3      251.48      253.61      4.39 o 
   4   5   3       64.14       68.53      3.87 o 
   5   5   3       38.18       47.50      3.22 o 
   6   5   3        0.63       -1.38      5.00 o 
 -11   6   3       13.69       18.16      5.29 o 
 -10   6   3        0.64        5.01      4.06 o 
  -9   6   3        9.80        0.84      3.60 o 
  -8   6   3        0.57        9.94      3.94 o 
  -7   6   3        1.17       -0.26      3.92 o 
  -6   6   3       93.17       95.45      3.80 o 
  -5   6   3      132.72      132.18      2.90 o 
  -4   6   3      134.17      150.13      6.92 o 
  -3   6   3      350.70      388.20      9.87 o 
  -2   6   3      925.53     1003.11     23.35 o 
  -1   6   3      481.84      505.92      5.65 o 
   0   6   3      871.01      850.89     10.21 o 
   1   6   3      210.77      218.83     14.38 o 
   2   6   3       55.00       62.21      2.90 o 
   3   6   3      162.70      166.93      4.87 o 
   4   6   3       98.25      111.94      6.61 o 
   5   6   3        7.48        3.91      3.05 o 
   6   6   3        7.51        8.15      3.27 o 
 -11   7   3        0.05        7.68      4.59 o 
 -10   7   3        5.02       -0.36      4.35 o 
  -9   7   3        2.82       20.64      4.39 o 
  -8   7   3       62.74       55.48      4.71 o 
  -7   7   3       34.87       36.55      4.04 o 
  -6   7   3      168.76      170.18      5.83 o 
  -5   7   3      117.06      113.33      8.89 o 
  -4   7   3      214.85      221.32     12.99 o 
  -3   7   3       94.19       91.70      2.44 o 
  -2   7   3      333.38      384.70      4.87 o 
  -1   7   3      337.22      352.71     22.45 o 
   0   7   3      100.62      105.03      4.00 o 
   1   7   3      212.86      195.69      4.38 o 
   2   7   3       63.92       59.96      3.69 o 
   3   7   3       19.82       25.13      6.60 o 
   4   7   3       19.69       20.31      3.79 o 
   5   7   3        1.54       -0.77      6.74 o 
 -10   8   3        2.09       -2.35      4.20 o 
  -9   8   3        6.75        0.28      4.37 o 
  -8   8   3        0.13       -1.61      4.16 o 
  -7   8   3       32.13       31.39      2.78 o 
  -6   8   3       76.12       72.28      3.42 o 
  -5   8   3      396.06      433.51     24.64 o 
  -4   8   3       31.54       27.94      3.17 o 
  -3   8   3       58.28       62.84      4.50 o 
  -2   8   3      138.69      162.01      5.25 o 
  -1   8   3      281.96      310.11      5.15 o 
   0   8   3      297.39      290.78     12.26 o 
   1   8   3      168.63      149.91      8.26 o 
   2   8   3       72.59       62.08      4.14 o 
   3   8   3       11.65        9.46      3.74 o 
   4   8   3       13.84       17.02      5.25 o 
 -10   9   3        4.06        6.50      4.59 o 
  -9   9   3       17.46       11.54      3.59 o 
  -8   9   3        2.11       -0.05      7.28 o 
  -7   9   3       25.15       16.52      2.72 o 
  -6   9   3        2.05       -1.00      2.53 o 
  -5   9   3        1.36        2.21      2.50 o 
  -4   9   3      108.03      105.38      2.51 o 
  -3   9   3       86.30       74.24      3.20 o 
  -2   9   3       43.87       42.86      3.11 o 
  -1   9   3       65.51       72.50      4.83 o 
   0   9   3       91.79      107.64      4.28 o 
   1   9   3       59.73       63.41      4.22 o 
   2   9   3       34.24       26.61      4.13 o 
   3   9   3       18.14       13.70      3.87 o 
  -9  10   3        0.29       -0.01      2.77 o 
  -8  10   3        9.68        6.28      3.50 o 
  -7  10   3        1.44        0.85      2.59 o 
  -6  10   3       18.66       17.42      2.60 o 
  -5  10   3       51.74       58.14      2.82 o 
  -4  10   3       89.26       91.10      2.80 o 
  -3  10   3       88.88       80.43      3.22 o 
  -2  10   3      106.99      103.03      8.32 o 
  -1  10   3       38.65       41.48      9.80 o 
   0  10   3       42.13       36.67      4.15 o 
   1  10   3       26.02       11.69      4.05 o 
  -7  11   3        0.11        3.76      3.98 o 
  -6  11   3        3.36        6.22      2.76 o 
  -5  11   3        9.03       13.12      2.60 o 
  -4  11   3       34.18       39.37      3.11 o 
  -3  11   3       24.42       26.08      2.83 o 
  -2  11   3       22.14       16.38      3.36 o 
  -1  11   3       23.64       15.77      3.06 o 
  -1 -13   4        0.19        1.68      4.24 o 
   0 -13   4       13.49       16.65      4.23 o 
   1 -13   4       10.77       15.01      2.81 o 
   2 -13   4        0.62        1.68      2.67 o 
   3 -13   4        2.46        3.41      3.33 o 
   4 -13   4        0.75       -1.93      3.28 o 
   5 -13   4        1.31       -0.09      3.59 o 
   6 -13   4        0.16        5.57      3.98 o 
  -3 -12   4        4.52       -4.95      4.95 o 
  -2 -12   4       14.89       14.73      3.48 o 
  -1 -12   4       27.93       28.20      2.87 o 
   0 -12   4        9.04       15.53      3.76 o 
   1 -12   4       21.98       29.55      2.78 o 
   2 -12   4        1.11        0.10      3.38 o 
   3 -12   4       28.92       22.54      3.30 o 
   4 -12   4        4.78        9.94      6.88 o 
   5 -12   4        1.55        0.81      3.45 o 
   6 -12   4        1.63        1.77      7.41 o 
   7 -12   4        0.53        3.24      3.23 o 
  -4 -11   4        5.27       -1.79      4.59 o 
  -3 -11   4        6.71        3.32      3.76 o 
  -2 -11   4       16.18       18.24      3.53 o 
  -1 -11   4       10.37       12.37      5.46 o 
   0 -11   4        8.97       12.77      3.27 o 
   1 -11   4        1.12        0.57      2.98 o 
   2 -11   4       14.39       12.59      6.84 o 
   3 -11   4        0.09        3.05      2.53 o 
   4 -11   4        3.20        6.09      2.92 o 
   5 -11   4        0.02        0.05      2.95 o 
   6 -11   4        1.17       -0.35      3.28 o 
   7 -11   4        0.10       -1.20      2.64 o 
   8 -11   4        0.03       -2.66      2.66 o 
  -5 -10   4        3.97       -3.10      4.97 o 
  -4 -10   4       67.65       67.27      5.51 o 
  -3 -10   4       49.71       51.71      3.68 o 
  -2 -10   4       54.01       56.28      3.22 o 
  -1 -10   4       17.58       26.20      3.76 o 
   0 -10   4       10.77       13.42      2.30 o 
   1 -10   4        1.71        8.17      4.08 o 
   2 -10   4       10.69       15.66      3.00 o 
   3 -10   4        0.14       -0.32      2.58 o 
   4 -10   4        1.40        0.37      2.17 o 
   5 -10   4        0.03        2.13      2.20 o 
   6 -10   4        0.36       -0.85      2.60 o 
   7 -10   4        3.52        5.26      3.23 o 
   8 -10   4        0.79        2.94      5.16 o 
  -6  -9   4        8.91       16.56      5.29 o 
  -5  -9   4        1.64        7.34      4.55 o 
  -4  -9   4        8.70        1.19      4.65 o 
  -3  -9   4       18.63       26.66      3.57 o 
  -2  -9   4       43.45       41.63      3.16 o 
  -1  -9   4        1.81        3.54      2.67 o 
   0  -9   4        6.58        5.29      2.13 o 
   1  -9   4      191.85      188.62      5.21 o 
   2  -9   4        2.11        5.86      2.90 o 
   3  -9   4       70.94       69.45      2.73 o 
   4  -9   4      100.10       74.94      2.70 o 
   5  -9   4       22.31       31.96      4.06 o 
   6  -9   4        0.01        3.71      2.23 o 
   7  -9   4        5.50       -1.35      3.13 o 
   8  -9   4        2.89        9.75      2.93 o 
   9  -9   4        0.25       -3.19      3.19 o 
  -7  -8   4       13.62       11.57      4.61 o 
  -6  -8   4        9.42        6.78      5.09 o 
  -5  -8   4       37.06       22.97      4.55 o 
  -4  -8   4        1.60       -0.28      3.44 o 
  -3  -8   4       54.08       46.53      3.51 o 
  -2  -8   4        0.82        5.22      2.29 o 
  -1  -8   4      444.78      463.35     15.24 o 
   0  -8   4       71.81       79.72      3.77 o 
   1  -8   4        7.56        6.70      2.31 o 
   2  -8   4        2.17        3.92      1.87 o 
   3  -8   4      131.34      113.21      4.55 o 
   4  -8   4        3.68        1.83      1.94 o 
   5  -8   4        2.03        0.72      2.73 o 
   6  -8   4       29.72       41.17      2.95 o 
   7  -8   4        1.04        8.69      2.79 o 
   8  -8   4       11.83        9.10      3.28 o 
   9  -8   4        0.02        1.12      2.76 o 
  -8  -7   4        2.77       13.28      4.87 o 
  -7  -7   4       19.27       20.36      3.60 o 
  -6  -7   4        1.30       -4.87      4.87 o 
  -5  -7   4       23.30       24.62      4.20 o 
  -4  -7   4       23.22       22.93      3.98 o 
  -3  -7   4       38.46       40.81      2.64 o 
  -2  -7   4      254.76      290.53      9.61 o 
  -1  -7   4       88.71      101.39      3.33 o 
   0  -7   4      192.31      217.87      3.09 o 
   1  -7   4       19.59       27.16      1.97 o 
   2  -7   4       45.98       46.31      2.11 o 
   3  -7   4       33.87       33.63      2.03 o 
   4  -7   4       31.49       21.75      4.36 o 
   5  -7   4       30.55       25.99      2.36 o 
   6  -7   4       11.54        7.10      2.20 o 
   7  -7   4       10.56        5.47      3.74 o 
   8  -7   4        1.10       -0.67      2.89 o 
   9  -7   4        0.06       -3.02      3.03 o 
  -8  -6   4        0.07       -3.38      3.38 o 
  -7  -6   4        0.41        1.21      4.55 o 
  -6  -6   4      141.27      134.76      4.73 o 
  -5  -6   4       20.71       22.49      3.58 o 
  -4  -6   4       43.39       41.98      4.10 o 
  -3  -6   4        1.61        4.33      3.90 o 
  -2  -6   4        1.15        1.49      2.75 o 
  -1  -6   4        5.37        8.04      2.31 o 
   0  -6   4      219.96      238.33      3.17 o 
   1  -6   4       72.23       83.21      2.36 o 
   2  -6   4       12.62       24.26      2.17 o 
   3  -6   4       32.04       35.10      2.50 o 
   4  -6   4        0.70        0.06      1.93 o 
   5  -6   4       51.35       51.25      2.71 o 
   6  -6   4        3.79       10.11      4.27 o 
   7  -6   4       72.84       80.97      3.17 o 
   8  -6   4        0.06       -2.15      3.31 o 
   9  -6   4        2.45        6.27      5.82 o 
  10  -6   4        5.22        8.37      2.90 o 
  -9  -5   4        4.00       -4.69      4.69 o 
  -8  -5   4        1.75        4.30      4.75 o 
  -7  -5   4        0.17       15.37      4.53 o 
  -6  -5   4       30.61       27.50      4.12 o 
  -5  -5   4      167.62      153.65      4.33 o 
  -4  -5   4      129.07      126.77      4.24 o 
  -3  -5   4      179.61      225.18      4.02 o 
  -2  -5   4       19.41       27.84      1.97 o 
  -1  -5   4       19.93       17.83      1.99 o 
   0  -5   4       14.37       11.45      1.81 o 
   1  -5   4      980.86     1111.39     38.69 o 
   2  -5   4        0.01        6.30      4.01 o 
   3  -5   4       31.89       45.60      3.01 o 
   4  -5   4        0.13       -2.55      2.55 o 
   5  -5   4      188.45      175.72      3.11 o 
   6  -5   4       11.66        6.30      1.87 o 
   7  -5   4       16.33        7.75      2.43 o 
   8  -5   4        0.38        4.17      2.66 o 
   9  -5   4        0.73       -1.94      3.15 o 
  10  -5   4        6.44        4.75      4.24 o 
 -10  -4   4        1.20       -4.73      4.73 o 
  -9  -4   4        3.75        0.58      9.58 o 
  -8  -4   4        4.65        5.03      9.09 o 
  -7  -4   4        5.74        3.04     10.62 o 
  -6  -4   4       22.13       23.40      2.59 o 
  -5  -4   4      147.60      127.78      4.43 o 
  -4  -4   4      272.48      281.52      5.05 o 
  -3  -4   4       67.03       75.64      3.74 o 
  -2  -4   4       35.31       23.76      2.45 o 
  -1  -4   4      102.07       86.28      2.77 o 
   0  -4   4       29.46       38.54      1.89 o 
   1  -4   4       80.05       86.33      4.85 o 
   2  -4   4       36.27       32.58      2.20 o 
   3  -4   4      448.51      423.49      4.95 o 
   4  -4   4      245.84      279.09      5.86 o 
   5  -4   4        1.40        2.12      2.08 o 
   6  -4   4       34.77       25.50      2.51 o 
   7  -4   4       17.78       21.97      5.09 o 
   8  -4   4        1.43       -2.49      3.09 o 
   9  -4   4        0.71       -2.02      4.20 o 
 -10  -3   4        0.02        0.89      7.64 o 
  -9  -3   4        1.01       -2.15      6.72 o 
  -8  -3   4       93.96       82.11      7.91 o 
  -7  -3   4        3.50        2.45      6.48 o 
  -6  -3   4       26.60       21.89      7.30 o 
  -5  -3   4       42.25       32.30      9.23 o 
  -4  -3   4       33.64       24.52      3.30 o 
  -3  -3   4      448.52      477.92      5.73 o 
  -2  -3   4      181.11      212.86      5.34 o 
  -1  -3   4      152.19      184.81      5.82 o 
   0  -3   4      167.68      151.93      5.80 o 
   1  -3   4      198.22      212.98      3.31 o 
   2  -3   4       68.36       69.58      2.78 o 
   3  -3   4      231.92      287.00     11.42 o 
   4  -3   4       26.37       35.14      2.65 o 
   5  -3   4       41.32       58.68      4.74 o 
   6  -3   4        3.67        3.64      2.92 o 
   7  -3   4       34.97       24.89      3.01 o 
   8  -3   4        5.74        6.03      3.04 o 
   9  -3   4        0.54        4.77      3.68 o 
 -10  -2   4        7.94        8.57      7.00 o 
  -9  -2   4       19.29       11.81      5.93 o 
  -8  -2   4       36.48       24.84      5.91 o 
  -7  -2   4       22.21       14.93      5.71 o 
  -6  -2   4       13.82       27.72      5.27 o 
  -5  -2   4       39.18       50.31      5.41 o 
  -4  -2   4       59.94       63.92      5.94 o 
  -3  -2   4       22.84       21.19      2.25 o 
  -2  -2   4      797.34      834.93      7.37 o 
  -1  -2   4      432.73      403.33      5.90 o 
   0  -2   4      844.78      782.20     13.24 o 
   1  -2   4        7.53        4.47      2.11 o 
   2  -2   4      510.21      597.07      4.87 o 
   3  -2   4        0.72        8.40      2.41 o 
   4  -2   4      232.05      230.12     13.31 o 
   5  -2   4       38.30       41.42      3.60 o 
   6  -2   4       63.23       80.01      3.63 o 
   7  -2   4       32.98       36.99      3.13 o 
   8  -2   4        3.03        5.47      3.13 o 
   9  -2   4        1.09       -0.27      5.42 o 
 -11  -1   4        3.29        6.36      5.83 o 
 -10  -1   4        1.68       -0.78      6.08 o 
  -9  -1   4        0.81       -1.27      5.27 o 
  -8  -1   4        8.72        5.51      5.29 o 
  -7  -1   4      180.77      170.58      5.51 o 
  -6  -1   4        0.33       -0.76      4.69 o 
  -5  -1   4      123.46      128.04      5.29 o 
  -4  -1   4      177.64      170.03     10.08 o 
  -3  -1   4        0.72       -0.10      2.78 o 
  -2  -1   4     4443.73     4958.54    152.23 o 
  -1  -1   4     1586.02     1688.44     12.33 o 
   0  -1   4      127.33      171.03      3.77 o 
   1  -1   4      282.75      289.73      3.59 o 
   2  -1   4     2205.60     2446.76     22.91 o 
   3  -1   4        5.26        7.92      3.57 o 
   4  -1   4       37.72       50.14      2.47 o 
   5  -1   4        2.10       -0.12      2.51 o 
   6  -1   4       16.59       20.51      3.25 o 
   7  -1   4       16.40       17.31      3.14 o 
   8  -1   4        6.85        3.50      3.19 o 
   9  -1   4        1.68        8.62      3.37 o 
 -11   0   4        0.29       -0.89      6.30 o 
 -10   0   4        4.00        2.78      4.87 o 
  -9   0   4        0.16       -3.50      5.33 o 
  -8   0   4       39.48       45.72      4.43 o 
  -7   0   4       50.03       38.60      4.10 o 
  -6   0   4      469.40      418.70      6.82 o 
  -5   0   4       49.75       47.09      4.12 o 
  -4   0   4      916.83      904.82      8.73 o 
  -3   0   4        0.12        1.21      2.96 o 
  -2   0   4     5643.74     6467.04    119.12 o 
  -1   0   4      113.30      117.11      3.08 o 
   0   0   4      971.49      968.13     42.80 o 
   1   0   4      108.50      101.12      3.19 o 
   2   0   4       59.61       47.26      2.59 o 
   3   0   4        3.56        4.41      2.76 o 
   4   0   4       43.72       52.02      2.51 o 
   5   0   4        3.06        2.08      4.67 o 
   6   0   4        8.06        3.21      2.96 o 
   7   0   4        4.22       -1.30      3.28 o 
   8   0   4        2.94        9.11      3.24 o 
   9   0   4        0.07        7.16      5.27 o 
 -11   1   4        1.12       -1.31      4.91 o 
 -10   1   4        0.37        3.64      4.59 o 
  -9   1   4        1.44        4.81      4.89 o 
  -8   1   4       31.06       24.54      3.98 o 
  -7   1   4       36.91       34.06      3.88 o 
  -6   1   4      147.12      128.76      4.43 o 
  -5   1   4      173.84      153.85      4.73 o 
  -4   1   4     1609.38     1744.79     10.70 o 
  -3   1   4      220.60      225.16      4.93 o 
  -2   1   4        2.16        1.75      2.09 o 
  -1   1   4      392.52      467.56      4.42 o 
   0   1   4     1358.11     1526.02      7.50 o 
   1   1   4       42.50       38.35      2.82 o 
   2   1   4       20.84       12.46      2.71 o 
   3   1   4      363.61      381.46      4.32 o 
   4   1   4       15.47       23.96      3.19 o 
   5   1   4       69.86       74.02      3.78 o 
   6   1   4       16.85       19.66      3.31 o 
   7   1   4        0.07        4.82      3.30 o 
   8   1   4       23.85       19.79      3.67 o 
 -11   2   4        3.75        3.34      4.89 o 
 -10   2   4        4.44       10.40      4.89 o 
  -9   2   4        1.84        7.38      4.18 o 
  -8   2   4       35.21       42.42      4.35 o 
  -7   2   4      221.29      211.94      4.87 o 
  -6   2   4       40.26       43.11      3.58 o 
  -5   2   4      397.77      389.89      5.67 o 
  -4   2   4      298.02      300.33      4.53 o 
  -3   2   4       70.64       82.50      3.26 o 
  -2   2   4      229.18      224.15      4.79 o 
  -1   2   4      926.55      925.60     11.21 o 
   0   2   4        2.41        4.14      2.55 o 
   1   2   4       23.76       24.26      2.36 o 
   2   2   4        8.18       14.58      2.82 o 
   3   2   4      476.29      498.60      4.39 o 
   4   2   4       59.27       69.65      9.52 o 
   5   2   4        0.81        1.46      3.48 o 
   6   2   4        0.53        1.42      3.42 o 
   7   2   4        4.31        5.82      3.64 o 
   8   2   4        0.65       -2.27      3.61 o 
 -11   3   4        2.52        1.31      4.32 o 
 -10   3   4       12.52       12.05      4.30 o 
  -9   3   4       21.69       20.02      4.28 o 
  -8   3   4       47.55       41.96      4.39 o 
  -7   3   4        0.13       -1.05      3.54 o 
  -6   3   4       13.51       21.26      3.24 o 
  -5   3   4       12.68       15.55      3.52 o 
  -4   3   4      111.93      129.19      4.06 o 
  -3   3   4       12.86        9.46      2.95 o 
  -2   3   4        1.09        8.19      2.51 o 
  -1   3   4      363.20      379.08      3.61 o 
   0   3   4      317.32      344.67      4.27 o 
   1   3   4       29.25       25.93      2.95 o 
   2   3   4      222.17      227.00     10.37 o 
   3   3   4        1.33       -0.22      3.48 o 
   4   3   4       60.12       66.25      3.73 o 
   5   3   4       24.39       25.74      3.57 o 
   6   3   4        2.06        2.60      3.93 o 
   7   3   4        8.92        2.76      3.69 o 
 -11   4   4        6.09        5.43      4.12 o 
 -10   4   4        5.26        1.21      4.04 o 
  -9   4   4        1.63       -3.64      3.64 o 
  -8   4   4        9.03       15.79      4.12 o 
  -7   4   4        2.93        5.29      3.84 o 
  -6   4   4      181.72      170.06      3.94 o 
  -5   4   4        0.64        0.78      2.39 o 
  -4   4   4       69.89       79.34      3.90 o 
  -3   4   4      354.42      407.79      4.17 o 
  -2   4   4      170.74      215.26      4.53 o 
  -1   4   4      172.00      168.02      4.09 o 
   0   4   4      110.93       99.80      3.01 o 
   1   4   4      183.21      173.77      2.62 o 
   2   4   4       18.36       18.74      2.67 o 
   3   4   4       27.59       32.50      4.83 o 
   4   4   4       49.66       48.67      3.65 o 
   5   4   4        0.26        3.17      3.64 o 
   6   4   4       16.82       11.51      3.72 o 
   7   4   4        0.75        8.47      3.60 o 
 -11   5   4        0.25       -0.06      4.28 o 
 -10   5   4        1.09        7.83      4.26 o 
  -9   5   4       29.85       18.79      4.04 o 
  -8   5   4       16.74       24.98      4.30 o 
  -7   5   4        0.20       -3.08      3.08 o 
  -6   5   4       13.57       16.11      3.22 o 
  -5   5   4       32.87       26.63      3.58 o 
  -4   5   4       76.15       68.56      3.59 o 
  -3   5   4       90.74       77.94      9.38 o 
  -2   5   4       12.53       15.55      3.76 o 
  -1   5   4      129.61      127.09      3.17 o 
   0   5   4      227.32      222.52      2.91 o 
   1   5   4       57.85       56.27      2.84 o 
   2   5   4      129.49      126.95      5.74 o 
   3   5   4       19.06       16.24      2.95 o 
   4   5   4        5.24        3.31      3.52 o 
   5   5   4       32.86       31.54      6.13 o 
   6   5   4        1.27        0.80      3.39 o 
 -11   6   4        4.82        4.32      4.43 o 
 -10   6   4        5.15       15.27      4.28 o 
  -9   6   4       10.52        2.64      3.22 o 
  -8   6   4       21.40       10.96      3.92 o 
  -7   6   4       28.30       33.96      3.98 o 
  -6   6   4       19.59       16.98      3.38 o 
  -5   6   4       23.31       26.28      2.39 o 
  -4   6   4        4.13        3.17      2.15 o 
  -3   6   4       13.88        5.03      4.40 o 
  -2   6   4       57.67       69.12      2.96 o 
  -1   6   4        0.81        2.05      3.38 o 
   0   6   4       99.25      111.66      5.05 o 
   1   6   4       37.33       43.99      3.84 o 
   2   6   4       30.19       31.71      3.04 o 
   3   6   4       38.95       36.60      3.03 o 
   4   6   4        0.49       -0.24      3.47 o 
   5   6   4       13.87       11.47      3.03 o 
 -11   7   4        2.95        5.45      4.45 o 
 -10   7   4        0.12        2.11      4.28 o 
  -9   7   4        5.26       -0.48      4.43 o 
  -8   7   4        1.68        8.67      4.04 o 
  -7   7   4        0.96        1.19      4.22 o 
  -6   7   4       11.79       14.71      2.53 o 
  -5   7   4       17.04       16.55      2.39 o 
  -4   7   4      146.00      147.84      8.65 o 
  -3   7   4      128.35      120.21      4.45 o 
  -2   7   4       97.89       80.95      4.81 o 
  -1   7   4       10.39       -0.40      4.71 o 
   0   7   4        0.61        0.89      4.69 o 
   1   7   4       68.53       70.37      4.30 o 
   2   7   4       54.38       51.56      3.84 o 
   3   7   4       26.11       26.97      3.72 o 
   4   7   4        0.39       -2.93      6.91 o 
 -10   8   4        0.94        5.91      4.02 o 
  -9   8   4       11.95       11.53      4.10 o 
  -8   8   4        2.73        7.65      5.83 o 
  -7   8   4       19.59       12.30      4.34 o 
  -6   8   4        3.67        4.35      3.56 o 
  -5   8   4       10.14       12.29      2.71 o 
  -4   8   4        4.62        2.96      2.59 o 
  -3   8   4       12.41       13.00      4.30 o 
  -2   8   4       29.71       32.65      4.10 o 
  -1   8   4        5.22        0.06      4.12 o 
   0   8   4       38.00       33.41      3.96 o 
   1   8   4       12.22       10.60      3.76 o 
   2   8   4       17.23       20.24      3.72 o 
   3   8   4        7.03        6.11      4.01 o 
  -9   9   4       12.42       14.90      3.58 o 
  -8   9   4        2.57        6.89      3.48 o 
  -7   9   4       48.07       53.59      3.16 o 
  -6   9   4        0.21       -0.85      2.48 o 
  -5   9   4       20.69       22.61      4.81 o 
  -4   9   4        7.28        4.59      3.67 o 
  -3   9   4        5.94       10.58      2.56 o 
  -2   9   4       30.41       27.12      4.83 o 
  -1   9   4        8.98        5.21      4.32 o 
   0   9   4       16.93       17.02      3.78 o 
   1   9   4        6.63        7.36      4.55 o 
   2   9   4        7.25       11.58      3.94 o 
  -8  10   4        0.03        0.96      2.38 o 
  -7  10   4        0.02        0.39      2.52 o 
  -6  10   4        0.56        2.02      2.72 o 
  -5  10   4        3.83        1.35      2.67 o 
  -4  10   4        0.16       -3.11      3.11 o 
  -3  10   4       12.34       18.41      3.27 o 
  -2  10   4       40.70       39.16      3.40 o 
  -1  10   4       39.47       42.06      5.55 o 
   0  10   4       13.81       14.05      5.48 o 
  -6  11   4        0.49        3.84      2.64 o 
  -5  11   4        5.96       -0.10      2.99 o 
  -4  11   4        3.92       -1.78      3.29 o 
  -3  11   4        0.38       -1.71      3.51 o 
  -2  11   4        0.67        5.75      3.46 o 
  -1 -13   5        4.50        3.65      3.95 o 
   0 -13   5       49.98       53.53      6.92 o 
   1 -13   5       28.09       31.67      2.97 o 
   2 -13   5       10.72       16.50      3.23 o 
   3 -13   5        5.55       12.55      6.83 o 
   4 -13   5        3.78        3.06      3.31 o 
   5 -13   5        1.19        2.30      3.81 o 
  -3 -12   5        3.45        1.41      4.71 o 
  -2 -12   5       37.61       33.00      4.16 o 
  -1 -12   5       28.28       29.32      3.23 o 
   0 -12   5       42.41       39.26      2.83 o 
   1 -12   5       26.85       25.28      3.30 o 
   2 -12   5       12.52       14.83      3.25 o 
   3 -12   5       58.16       65.14      3.58 o 
   4 -12   5       14.24       13.74      2.97 o 
   5 -12   5       10.75       14.16      3.13 o 
   6 -12   5        6.24        9.65      5.58 o 
   7 -12   5        0.42        1.86      2.96 o 
  -4 -11   5        9.24       -5.39      5.39 o 
  -3 -11   5       31.58       26.63      5.29 o 
  -2 -11   5       71.07       70.92      3.36 o 
  -1 -11   5      108.89      101.85      3.75 o 
   0 -11   5       36.42       40.47      3.18 o 
   1 -11   5       45.47       46.12      3.44 o 
   2 -11   5       33.16       35.29      3.42 o 
   3 -11   5        6.83        6.51      4.97 o 
   4 -11   5        5.05        4.79      2.72 o 
   5 -11   5        5.68        7.42      2.47 o 
   6 -11   5        0.74        0.99      2.94 o 
   7 -11   5        0.06        2.49      2.79 o 
   8 -11   5        3.30        3.38      3.34 o 
  -5 -10   5       30.89       27.28      3.98 o 
  -4 -10   5       34.23       36.81      5.03 o 
  -3 -10   5       79.47       73.22      5.11 o 
  -2 -10   5      105.78      110.58      3.97 o 
  -1 -10   5      173.43      183.39      5.98 o 
   0 -10   5      140.16      138.40      3.27 o 
   1 -10   5      153.79      148.59     15.68 o 
   2 -10   5       92.40       91.58      3.36 o 
   3 -10   5       37.35       45.99      2.48 o 
   4 -10   5       45.49       60.03      3.64 o 
   5 -10   5       37.64       38.51      2.55 o 
   6 -10   5        9.41       13.02      4.50 o 
   7 -10   5        2.41       -0.40      2.63 o 
   8 -10   5        0.09        1.71      2.98 o 
  -6  -9   5       27.52       27.74      3.86 o 
  -5  -9   5       34.95       26.25      4.95 o 
  -4  -9   5       77.35       57.17      5.45 o 
  -3  -9   5       85.45       89.94      4.77 o 
  -2  -9   5      153.30      153.38      3.58 o 
  -1  -9   5       23.61       29.21      3.18 o 
   0  -9   5      128.76      135.32      3.15 o 
   1  -9   5      204.25      192.50      3.05 o 
   2  -9   5       25.55       19.65      2.11 o 
   3  -9   5      148.29      126.54      2.88 o 
   4  -9   5       55.40       58.88      2.65 o 
   5  -9   5        1.20       -1.33      3.03 o 
   6  -9   5        1.17        5.04      2.93 o 
   7  -9   5        1.07        1.68      2.90 o 
   8  -9   5        8.68       -0.12      3.03 o 
   9  -9   5        0.09       -0.35      3.49 o 
  -7  -8   5        6.05        5.13      5.11 o 
  -6  -8   5       68.65       59.68      4.89 o 
  -5  -8   5       35.19       35.12      4.71 o 
  -4  -8   5      318.46      321.76      5.79 o 
  -3  -8   5       55.08       53.59      4.00 o 
  -2  -8   5       32.38       34.63      2.84 o 
  -1  -8   5      715.81      705.86     13.63 o 
   0  -8   5      435.89      459.62      8.59 o 
   1  -8   5      436.23      444.33     17.08 o 
   2  -8   5      448.18      400.89     11.55 o 
   3  -8   5        1.61        1.38      2.10 o 
   4  -8   5       66.39       62.55      2.58 o 
   5  -8   5       34.95       42.39      2.53 o 
   6  -8   5       28.03       36.72      4.24 o 
   7  -8   5        5.81        0.91      2.79 o 
   8  -8   5        2.66        4.81      4.42 o 
   9  -8   5        4.96        9.26      6.70 o 
  -8  -7   5        3.39       -1.75      4.95 o 
  -7  -7   5       13.79        4.49      5.13 o 
  -6  -7   5        1.01        2.25      4.65 o 
  -5  -7   5       59.20       53.99      3.58 o 
  -4  -7   5      150.49      151.55      4.12 o 
  -3  -7   5      396.08      386.37      4.87 o 
  -2  -7   5      621.81      599.36     32.20 o 
  -1  -7   5      252.56      256.01      9.83 o 
   0  -7   5      333.75      341.93      6.59 o 
   1  -7   5      272.49      289.72      6.55 o 
   2  -7   5      628.52      617.55     21.25 o 
   3  -7   5      354.30      305.25      9.85 o 
   4  -7   5        1.61        2.23      2.81 o 
   5  -7   5        1.42        0.60      2.96 o 
   6  -7   5        0.42        1.36      2.72 o 
   7  -7   5        6.79        5.15      5.85 o 
   8  -7   5        4.28       -0.15      3.26 o 
   9  -7   5       19.40       19.12      5.24 o 
  -9  -6   5        2.78       26.83      4.83 o 
  -8  -6   5       22.73       16.62      4.77 o 
  -7  -6   5        4.33       -3.76      4.67 o 
  -6  -6   5       93.83      121.50      4.81 o 
  -5  -6   5      179.94      163.48      4.51 o 
  -4  -6   5      131.54      121.44      4.53 o 
  -3  -6   5     1361.55     1334.74      8.69 o 
  -2  -6   5      540.77      532.55      9.94 o 
  -1  -6   5      831.80      880.64     10.34 o 
   0  -6   5      426.81      409.72      7.92 o 
   1  -6   5      117.69      121.60      3.56 o 
   2  -6   5       20.34       24.57      2.13 o 
   3  -6   5       50.37       50.30      2.42 o 
   4  -6   5      106.17       78.09      3.21 o 
   5  -6   5      331.78      269.25      8.11 o 
   6  -6   5       31.59       25.59      2.95 o 
   7  -6   5        8.47        4.85      2.16 o 
   8  -6   5        0.03       -1.44      2.61 o 
   9  -6   5        4.00        8.37      3.18 o 
  -9  -5   5        0.24       -4.51      5.03 o 
  -8  -5   5       86.98       97.16      5.05 o 
  -7  -5   5       12.27       14.34      4.47 o 
  -6  -5   5       63.09       67.05      4.32 o 
  -5  -5   5       80.39       89.21      4.18 o 
  -4  -5   5      123.81      124.82      3.50 o 
  -3  -5   5      943.55      971.91      7.72 o 
  -2  -5   5      767.92      783.68     19.17 o 
  -1  -5   5      243.02      219.85     10.18 o 
   0  -5   5      233.44      221.43      4.70 o 
   1  -5   5      978.19      963.25     20.88 o 
   2  -5   5     1104.33     1180.03     18.21 o 
   3  -5   5      803.72      748.84     22.46 o 
   4  -5   5      454.19      456.35     23.74 o 
   5  -5   5       41.62       58.77      3.49 o 
   6  -5   5        8.34       10.03      2.74 o 
   7  -5   5        2.34        9.83      3.21 o 
   8  -5   5        1.03       -1.11      5.01 o 
   9  -5   5        0.66        1.56      3.18 o 
 -10  -4   5        2.19        0.08      4.35 o 
  -9  -4   5        1.11        8.51      4.71 o 
  -8  -4   5        0.72       10.86      4.65 o 
  -7  -4   5      268.90      295.97      5.55 o 
  -6  -4   5       18.65       20.14      3.38 o 
  -5  -4   5      160.94      168.87      4.47 o 
  -4  -4   5      680.41      677.81      6.68 o 
  -3  -4   5       92.12       77.77      4.06 o 
  -2  -4   5     3443.01     3554.95     67.75 o 
  -1  -4   5     2383.74     2523.72     79.28 o 
   0  -4   5     3059.39     3086.36     86.47 o 
   1  -4   5       10.48       22.12      2.15 o 
   2  -4   5      189.91      196.91     14.47 o 
   3  -4   5       27.64       24.59      2.21 o 
   4  -4   5        1.55        0.29      2.19 o 
   5  -4   5      261.97      209.42     12.24 o 
   6  -4   5       10.67        6.09      2.95 o 
   7  -4   5        1.15        5.25      2.96 o 
   8  -4   5        9.60        7.94      3.35 o 
   9  -4   5        1.16       -0.92      3.28 o 
 -10  -3   5       11.70        6.78      8.61 o 
  -9  -3   5        2.21        2.29      8.41 o 
  -8  -3   5        1.49        0.52      7.93 o 
  -7  -3   5      181.90      199.47      7.38 o 
  -6  -3   5      679.55      773.74     51.78 o 
  -5  -3   5      688.68      659.08      5.95 o 
  -4  -3   5      378.44      376.89      5.71 o 
  -3  -3   5       47.70       47.77      2.67 o 
  -2  -3   5      398.69      358.42     15.26 o 
  -1  -3   5      800.87      720.78     10.16 o 
   0  -3   5     1150.65     1114.30     23.86 o 
   1  -3   5     1379.50     1420.42     53.16 o 
   2  -3   5      109.44       81.81      2.87 o 
   3  -3   5      618.87      652.83      9.00 o 
   4  -3   5       60.09       66.67      2.92 o 
   5  -3   5       22.77       16.74      4.16 o 
   6  -3   5       75.19       65.23      3.25 o 
   7  -3   5        0.29       -1.02      4.99 o 
   8  -3   5        0.17        3.92      2.74 o 
   9  -3   5        5.48        1.41      3.17 o 
 -10  -2   5       18.23       17.12      7.26 o 
  -9  -2   5       20.76       25.00      6.18 o 
  -8  -2   5       40.66       49.02      6.52 o 
  -7  -2   5        9.19       15.79      5.53 o 
  -6  -2   5      315.46      303.20     17.55 o 
  -5  -2   5      408.23      439.91     30.33 o 
  -4  -2   5      129.56      121.59      3.00 o 
  -3  -2   5     1987.95     2019.49    123.31 o 
  -2  -2   5      503.93      480.40      7.22 o 
  -1  -2   5     3739.13     3515.93     56.40 o 
   0  -2   5     1758.53     1698.09     23.47 o 
   1  -2   5     2631.34     2801.81     73.70 o 
   2  -2   5       85.72       94.84      2.99 o 
   3  -2   5        2.67        2.08      2.55 o 
   4  -2   5       50.44       45.98      2.88 o 
   5  -2   5       14.34       12.39      3.99 o 
   6  -2   5       27.04       23.36      3.24 o 
   7  -2   5        2.90        2.29      3.02 o 
   8  -2   5        2.12        8.56      3.32 o 
   9  -2   5        0.46       -0.82      6.37 o 
 -11  -1   5       12.86       15.67      6.46 o 
 -10  -1   5        8.73        4.35      6.42 o 
  -9  -1   5        4.79        5.67      5.37 o 
  -8  -1   5        9.44        4.99      5.35 o 
  -7  -1   5        3.81        3.72      3.96 o 
  -6  -1   5      279.70      284.12      6.84 o 
  -5  -1   5     1102.46     1187.41    117.10 o 
  -4  -1   5      935.22      988.48     10.08 o 
  -3  -1   5      755.61      715.84     13.28 o 
  -2  -1   5      333.31      374.03     11.94 o 
  -1  -1   5      257.02      221.37      3.46 o 
   0  -1   5     1028.70      896.86     25.48 o 
   1  -1   5      894.71      730.54     14.64 o 
   2  -1   5      653.87      670.31      7.94 o 
   3  -1   5      136.90      116.92      2.83 o 
   4  -1   5      211.36      198.25      6.12 o 
   5  -1   5       28.00       25.26      4.66 o 
   6  -1   5        0.17       -1.96      3.26 o 
   7  -1   5       20.27       12.44      3.28 o 
   8  -1   5        0.15        5.99      8.80 o 
 -11   0   5        0.91       -0.44      5.23 o 
 -10   0   5       31.01       32.53      4.95 o 
  -9   0   5      112.23      114.56      5.41 o 
  -8   0   5       10.71        6.92      4.73 o 
  -7   0   5       60.80       52.68      4.97 o 
  -6   0   5       29.45       30.70      4.00 o 
  -5   0   5      142.07      146.11      8.17 o 
  -4   0   5     6006.82     7402.12     22.33 o 
  -3   0   5      859.91      843.08     11.35 o 
  -2   0   5     1608.24     1834.39     22.92 o 
  -1   0   5      280.00      272.66      5.58 o 
   0   0   5      133.69      111.55      3.28 o 
   1   0   5      650.37      619.17     14.73 o 
   2   0   5      751.01      767.46     11.75 o 
   3   0   5       65.71       62.83      3.13 o 
   4   0   5        0.83        0.49      2.75 o 
   5   0   5        2.41       -0.37      3.34 o 
   6   0   5       11.08        7.21      3.64 o 
   7   0   5        0.20        5.02      3.20 o 
   8   0   5        4.09        3.15      4.00 o 
 -11   1   5        2.42        5.19      5.37 o 
 -10   1   5        2.32        2.05      5.23 o 
  -9   1   5        2.09        2.49      4.85 o 
  -8   1   5       55.83       53.11      4.20 o 
  -7   1   5      146.36      139.55      4.57 o 
  -6   1   5      118.54      130.90      4.30 o 
  -5   1   5      876.23      929.17     51.27 o 
  -4   1   5      150.21      160.26      4.59 o 
  -3   1   5     2342.67     2317.93     95.75 o 
  -2   1   5     1274.35     1359.43     34.59 o 
  -1   1   5      437.03      473.53     14.11 o 
   0   1   5      587.77      643.07      8.56 o 
   1   1   5      185.20      159.76     10.87 o 
   2   1   5      590.11      545.84     29.25 o 
   3   1   5      615.94      613.19      8.62 o 
   4   1   5       88.04       92.72      3.50 o 
   5   1   5       16.57       19.21      3.66 o 
   6   1   5        0.13       -0.96      3.22 o 
   7   1   5        0.08       -2.22      5.46 o 
   8   1   5        0.60       -0.95      3.87 o 
 -11   2   5        2.34        4.53      5.05 o 
 -10   2   5        3.04        6.22      4.75 o 
  -9   2   5      117.31      127.11      5.09 o 
  -8   2   5      140.57      148.64      5.07 o 
  -7   2   5       97.67       89.50      4.12 o 
  -6   2   5       86.70       88.01      3.92 o 
  -5   2   5       44.79       39.82      2.54 o 
  -4   2   5       29.36       38.62      3.66 o 
  -3   2   5      912.20      941.91      7.62 o 
  -2   2   5      520.93      521.00     13.50 o 
  -1   2   5     1334.81     1387.30     52.05 o 
   0   2   5       71.47       83.44      2.59 o 
   1   2   5      244.35      237.11      6.27 o 
   2   2   5      136.66      118.57      2.80 o 
   3   2   5       11.47       14.34      3.10 o 
   4   2   5        7.12        3.64      3.42 o 
   5   2   5       27.91       23.83      3.47 o 
   6   2   5        3.43        2.92      3.69 o 
   7   2   5        4.20       -1.08      5.57 o 
 -11   3   5        1.43        3.88      4.69 o 
 -10   3   5        7.78        2.98      4.75 o 
  -9   3   5        5.46        3.74      4.33 o 
  -8   3   5       58.97       62.60      4.02 o 
  -7   3   5      170.79      181.57      4.73 o 
  -6   3   5      609.33      593.83      6.03 o 
  -5   3   5       66.71       62.57      2.26 o 
  -4   3   5      314.13      363.50      5.33 o 
  -3   3   5      789.55      859.64      7.04 o 
  -2   3   5     1917.00     2039.26     10.02 o 
  -1   3   5     1604.03     1715.12      8.18 o 
   0   3   5      576.95      576.04      4.21 o 
   1   3   5      118.27      113.20     10.68 o 
   2   3   5        6.12        4.39      3.20 o 
   3   3   5       63.36       58.97      5.87 o 
   4   3   5       45.25       51.16      4.14 o 
   5   3   5        0.44        4.84      3.27 o 
   6   3   5        9.68        8.58      3.63 o 
   7   3   5        1.81        8.83      6.10 o 
 -11   4   5        1.36        3.86      4.35 o 
 -10   4   5        2.42        8.81      4.04 o 
  -9   4   5        8.74       11.71      4.24 o 
  -8   4   5       27.71       27.56      4.47 o 
  -7   4   5       93.46       93.04      4.47 o 
  -6   4   5      123.51      123.59      3.54 o 
  -5   4   5      245.42      242.16     17.29 o 
  -4   4   5       32.96       33.40      3.21 o 
  -3   4   5      159.38      198.57      4.85 o 
  -2   4   5       90.34       86.12      3.42 o 
  -1   4   5      156.89      173.04      4.89 o 
   0   4   5      499.52      487.26      5.60 o 
   1   4   5        4.63        5.13      3.06 o 
   2   4   5      119.90      130.48      2.90 o 
   3   4   5       17.47       15.09      6.27 o 
   4   4   5       53.36       40.11      4.35 o 
   5   4   5       15.12       11.83      3.71 o 
   6   4   5        6.07        7.52      4.81 o 
 -11   5   5       22.19       21.62      4.63 o 
 -10   5   5        6.38        9.53      4.20 o 
  -9   5   5       22.07       21.85      4.20 o 
  -8   5   5        0.23       -0.40      3.84 o 
  -7   5   5       23.99       20.54      4.14 o 
  -6   5   5      143.54      160.96      8.94 o 
  -5   5   5      901.26      908.16     32.18 o 
  -4   5   5      125.10      122.32      4.07 o 
  -3   5   5       18.83       22.31      3.66 o 
  -2   5   5      256.30      259.86      5.07 o 
  -1   5   5       47.66       47.98      3.86 o 
   0   5   5      492.63      517.06      8.38 o 
   1   5   5      264.52      278.29      4.45 o 
   2   5   5       14.08       13.74      2.92 o 
   3   5   5        6.81        5.60      2.81 o 
   4   5   5        4.60        1.95      4.06 o 
   5   5   5        0.09       -1.49      3.03 o 
 -11   6   5        3.62        8.15      4.87 o 
 -10   6   5        2.02        2.59      4.22 o 
  -9   6   5        3.48        0.82      3.92 o 
  -8   6   5        2.21        4.73      3.90 o 
  -7   6   5        7.12       10.59      2.60 o 
  -6   6   5       12.16       18.28      2.39 o 
  -5   6   5      128.60      132.44      4.94 o 
  -4   6   5      382.74      382.09      4.32 o 
  -3   6   5      115.73      113.31      3.80 o 
  -2   6   5      146.91      153.32      4.85 o 
  -1   6   5      161.24      161.71      3.67 o 
   0   6   5        1.36        0.30      3.82 o 
   1   6   5      202.30      196.45      5.67 o 
   2   6   5       25.93       26.80      2.87 o 
   3   6   5       10.69        4.00      3.88 o 
   4   6   5        0.55        2.53      2.82 o 
 -10   7   5       18.30       11.87      4.51 o 
  -9   7   5       15.41       16.21      4.24 o 
  -8   7   5       12.68       15.41      3.08 o 
  -7   7   5       15.69       17.17      2.70 o 
  -6   7   5       81.42       97.18      7.01 o 
  -5   7   5       26.47       35.63      2.30 o 
  -4   7   5      141.11      169.94      4.63 o 
  -3   7   5       45.50       45.06      4.37 o 
  -2   7   5        2.72        2.37      4.00 o 
  -1   7   5       42.39       51.01      3.46 o 
   0   7   5       33.36       33.68      3.82 o 
   1   7   5       23.04       25.81      5.03 o 
   2   7   5        6.89        2.06      3.62 o 
   3   7   5        0.10       -3.71      3.71 o 
 -10   8   5        0.03        0.32      4.16 o 
  -9   8   5       22.19       18.04      8.75 o 
  -8   8   5       10.33       14.76      2.78 o 
  -7   8   5       23.99       29.74      2.78 o 
  -6   8   5        2.41       -1.17      2.44 o 
  -5   8   5        0.76        6.70      2.58 o 
  -4   8   5      119.59      132.71      9.34 o 
  -3   8   5      159.35      160.91      5.39 o 
  -2   8   5      166.27      158.23      5.05 o 
  -1   8   5       20.05       20.70      4.81 o 
   0   8   5       23.96        8.26      9.68 o 
   1   8   5        0.49        1.47      5.11 o 
   2   8   5       20.98       17.83      4.51 o 
  -9   9   5        1.44        2.38      2.76 o 
  -8   9   5        8.24        2.84      2.69 o 
  -7   9   5        4.27        4.05      2.11 o 
  -6   9   5       16.22       15.62      2.80 o 
  -5   9   5       21.70       12.47      6.66 o 
  -4   9   5        0.62       -0.68      3.23 o 
  -3   9   5       27.27       30.58      4.85 o 
  -2   9   5       20.46       17.02      4.71 o 
  -1   9   5       13.83       12.55      5.39 o 
   0   9   5        4.99       -4.23      4.23 o 
   1   9   5        1.80       -2.72      5.45 o 
  -7  10   5       18.62       13.09      2.63 o 
  -6  10   5        8.62        5.43      2.95 o 
  -5  10   5       18.19       17.08      3.25 o 
  -4  10   5       18.52       23.77      6.86 o 
  -3  10   5       18.28       22.95      3.02 o 
  -2  10   5        8.18        9.56      5.03 o 
  -1  10   5       14.23       16.52      5.43 o 
  -1 -13   6        0.20        1.14      4.76 o 
   0 -13   6       14.24        5.68      3.17 o 
   1 -13   6       12.32       18.78      3.18 o 
   2 -13   6        3.65        5.19      3.31 o 
   3 -13   6        4.62        3.99      3.25 o 
   4 -13   6        0.91       -2.95      2.95 o 
   5 -13   6        0.77        2.45      4.64 o 
  -3 -12   6        3.47       11.75      4.87 o 
  -2 -12   6        2.38       -2.86      3.70 o 
  -1 -12   6        0.18        3.73      3.23 o 
   0 -12   6        3.07        2.01      3.76 o 
   1 -12   6        0.26       -0.72      3.11 o 
   2 -12   6        1.24        4.84      4.39 o 
   3 -12   6       10.15       14.11      3.22 o 
   4 -12   6        0.30       -3.33      3.33 o 
   5 -12   6        2.42        2.63      4.06 o 
   6 -12   6        0.02       -2.85      2.85 o 
  -4 -11   6        1.81       -2.41      4.71 o 
  -3 -11   6        0.05        0.44      5.19 o 
  -2 -11   6        7.69        5.06      3.54 o 
  -1 -11   6       21.43       22.83      2.31 o 
   0 -11   6        5.56        8.11      3.84 o 
   1 -11   6       27.02       35.72      3.31 o 
   2 -11   6       21.66       24.51      3.66 o 
   3 -11   6        3.84        3.70      2.73 o 
   4 -11   6        4.46        9.55      3.80 o 
   5 -11   6        3.97        1.69      2.44 o 
   6 -11   6       15.81       10.22      3.02 o 
   7 -11   6        1.99        2.21      2.79 o 
  -6 -10   6        1.71       15.13      4.81 o 
  -5 -10   6        0.93        0.60      5.05 o 
  -4 -10   6        4.02        8.53      5.01 o 
  -3 -10   6       10.26       12.87      4.83 o 
  -2 -10   6        7.33       10.46      3.66 o 
  -1 -10   6        6.42        5.04      2.92 o 
   0 -10   6       13.26        8.44      3.41 o 
   1 -10   6       17.97       29.81      3.41 o 
   2 -10   6       41.38       58.75      2.77 o 
   3 -10   6        2.44        6.68      3.32 o 
   4 -10   6        7.07        7.83      2.34 o 
   5 -10   6        0.35        1.75      2.36 o 
   6 -10   6        0.07        0.47      2.53 o 
   7 -10   6        0.33       -2.94      3.36 o 
   8 -10   6        4.26        4.30      2.71 o 
  -7  -9   6        0.10        7.70      4.65 o 
  -6  -9   6        0.07        6.16      4.89 o 
  -5  -9   6        6.53       16.13      5.01 o 
  -4  -9   6        0.24       -0.36      4.24 o 
  -3  -9   6       85.40       84.43      4.87 o 
  -2  -9   6       97.12       91.03      5.46 o 
  -1  -9   6        3.49        8.09      2.27 o 
   0  -9   6       23.06       24.68      2.54 o 
   1  -9   6        5.19       10.16      1.98 o 
   2  -9   6        4.56       -0.51      2.50 o 
   3  -9   6      119.28      144.05      2.94 o 
   4  -9   6       53.73       52.92      3.45 o 
   5  -9   6       11.38        6.61      3.15 o 
   6  -9   6        0.22        1.38      4.96 o 
   7  -9   6       14.30       15.09      3.59 o 
   8  -9   6        1.79       -1.23      5.55 o 
  -7  -8   6        0.30        3.40      4.91 o 
  -6  -8   6        2.76        7.04      4.53 o 
  -5  -8   6        3.51        1.19      3.26 o 
  -4  -8   6       18.17       21.73      4.24 o 
  -3  -8   6        8.79        5.89      3.98 o 
  -2  -8   6        7.74       10.90      2.00 o 
  -1  -8   6      197.05      184.12      3.53 o 
   0  -8   6        7.91        5.15      2.55 o 
   1  -8   6      357.81      350.56      7.29 o 
   2  -8   6      138.63      151.72      6.47 o 
   3  -8   6       10.00       22.22      2.44 o 
   4  -8   6       24.12       31.68      2.53 o 
   5  -8   6        0.69        0.02      2.59 o 
   6  -8   6        1.70       -0.75      7.24 o 
   7  -8   6        0.10       -2.95      2.95 o 
   8  -8   6        0.02       -0.78      6.84 o 
  -8  -7   6        4.47        2.25      4.91 o 
  -7  -7   6       12.22       14.18      4.73 o 
  -6  -7   6        0.32        4.02      4.59 o 
  -5  -7   6        0.95        3.34      4.24 o 
  -4  -7   6        0.25        1.75      2.84 o 
  -3  -7   6       31.88       26.92      3.84 o 
  -2  -7   6      327.79      337.28      6.44 o 
  -1  -7   6      393.77      370.08      3.71 o 
   0  -7   6      129.00      115.78      3.16 o 
   1  -7   6        8.01       11.38      2.14 o 
   2  -7   6       88.10       99.53      6.00 o 
   3  -7   6       39.03       68.31      2.56 o 
   4  -7   6       15.37       28.15      7.75 o 
   5  -7   6       33.19       37.85      2.50 o 
   6  -7   6       19.77       20.29      4.88 o 
   7  -7   6        0.05       -1.65      6.33 o 
   8  -7   6        8.86        8.71      3.40 o 
   9  -7   6        0.20       -3.37      3.37 o 
  -9  -6   6        6.36        2.86      4.45 o 
  -8  -6   6       50.14       45.58      4.97 o 
  -7  -6   6       15.57       18.65      3.68 o 
  -6  -6   6       49.63       54.07      4.39 o 
  -5  -6   6        6.21        7.20      4.28 o 
  -4  -6   6       81.83       93.94      3.96 o 
  -3  -6   6        4.08        9.54      3.82 o 
  -2  -6   6        9.19        5.66      2.39 o 
  -1  -6   6      214.79      216.42      3.43 o 
   0  -6   6      570.12      577.53     15.12 o 
   1  -6   6      218.63      204.71      7.88 o 
   2  -6   6      147.23      141.10      2.48 o 
   3  -6   6        5.56        1.70      3.05 o 
   4  -6   6       34.69       52.42      3.19 o 
   5  -6   6      102.26      121.55      5.75 o 
   6  -6   6        1.12        1.15      2.15 o 
   7  -6   6        7.34        3.97      2.67 o 
   8  -6   6        0.25       -1.87      3.08 o 
   9  -6   6        0.14       -1.98      3.20 o 
  -9  -5   6        3.58        2.09      4.81 o 
  -8  -5   6        0.29        3.98      4.16 o 
  -7  -5   6        2.99       -4.51      4.51 o 
  -6  -5   6       25.65       27.60      4.37 o 
  -5  -5   6       60.29       54.96      3.66 o 
  -4  -5   6       36.74       35.30      3.70 o 
  -3  -5   6      554.47      551.88      6.32 o 
  -2  -5   6      213.25      203.59      6.37 o 
  -1  -5   6       61.60       59.73      3.28 o 
   0  -5   6      183.82      166.66      5.81 o 
   1  -5   6      278.52      323.12      4.32 o 
   2  -5   6        8.19        7.64      2.52 o 
   3  -5   6      192.57      173.47      5.16 o 
   4  -5   6      125.35      146.49      4.04 o 
   5  -5   6        1.59       -2.37      2.37 o 
   6  -5   6       24.50       25.42      2.98 o 
   7  -5   6        3.83        2.22      3.11 o 
   8  -5   6        0.49        3.70      3.18 o 
   9  -5   6        0.57        0.38      2.88 o 
 -10  -4   6       11.29       13.16      4.26 o 
  -9  -4   6       19.52       15.65      4.85 o 
  -8  -4   6       20.94       27.68      4.12 o 
  -7  -4   6       47.19       43.09      4.30 o 
  -6  -4   6        1.60        4.89      4.14 o 
  -5  -4   6      324.17      334.93      5.01 o 
  -4  -4   6       70.85       63.06      3.98 o 
  -3  -4   6      193.38      197.11      5.43 o 
  -2  -4   6      195.63      226.00      2.84 o 
  -1  -4   6      125.66      129.32      3.29 o 
   0  -4   6      640.32      611.03     16.97 o 
   1  -4   6      406.80      418.78      7.60 o 
   2  -4   6     1232.01     1253.68     45.87 o 
   3  -4   6      187.12      188.36      7.61 o 
   4  -4   6        3.52        0.43      2.67 o 
   5  -4   6       88.44       98.59      2.82 o 
   6  -4   6        0.34        1.38      3.03 o 
   7  -4   6        7.94        8.44      3.04 o 
   8  -4   6        2.27       -3.13      3.13 o 
 -10  -3   6        0.01       -3.92      4.22 o 
  -8  -3   6        7.80       14.88      3.67 o 
  -7  -3   6       12.97       11.49      3.76 o 
  -6  -3   6        6.79       11.08      3.39 o 
  -5  -3   6       26.13       24.30      3.01 o 
  -4  -3   6      673.56      602.17     17.65 o 
  -3  -3   6      360.54      361.04     10.14 o 
  -2  -3   6     1503.38     1460.85     10.80 o 
  -1  -3   6      179.54      160.33      2.96 o 
   0  -3   6      219.35      252.71      4.38 o 
   1  -3   6      286.30      282.75      5.63 o 
   2  -3   6       46.85       61.89      4.33 o 
   3  -3   6      178.32      177.11      3.54 o 
   4  -3   6        6.24        2.24      2.74 o 
   5  -3   6        0.67        5.56      3.66 o 
   6  -3   6       16.14       29.73      4.09 o 
   7  -3   6        0.57       -3.26      3.26 o 
   8  -3   6        4.57       11.73      3.41 o 
 -10  -2   6        0.87        0.73      4.67 o 
  -9  -2   6       18.93       24.30      4.26 o 
  -8  -2   6        2.74        4.21      3.79 o 
  -7  -2   6      225.47      249.11     15.86 o 
  -6  -2   6       31.25       29.41      2.55 o 
  -5  -2   6       64.83       70.09      4.60 o 
  -4  -2   6      222.96      223.03      4.06 o 
  -3  -2   6      283.99      265.26      4.19 o 
  -2  -2   6     1866.11     1987.24     36.38 o 
  -1  -2   6       13.70       10.67      2.27 o 
   0  -2   6      194.56      194.16      3.08 o 
   1  -2   6      834.39      873.92     19.30 o 
   2  -2   6      498.25      503.16     25.34 o 
   3  -2   6      293.52      278.93      3.76 o 
   4  -2   6      277.43      298.00      5.14 o 
   5  -2   6       29.38       28.76      2.69 o 
   6  -2   6       30.69       32.80      3.47 o 
   7  -2   6        7.91       13.06      4.32 o 
   8  -2   6        5.34        7.68      6.29 o 
 -11  -1   6        0.47        1.51      6.40 o 
 -10  -1   6        1.12        5.57      5.67 o 
  -9  -1   6        5.08       10.28      5.23 o 
  -8  -1   6       29.77       37.76      4.24 o 
  -7  -1   6      134.57      141.77      4.21 o 
  -6  -1   6        5.68        6.65      2.89 o 
  -5  -1   6       15.45       14.28      2.14 o 
  -4  -1   6      259.97      312.34     11.10 o 
  -3  -1   6      540.33      532.21     15.71 o 
  -2  -1   6      707.82      656.92     11.43 o 
  -1  -1   6     1281.38     1325.18     54.42 o 
   0  -1   6      467.41      516.47      5.08 o 
   1  -1   6        6.69        7.33      2.68 o 
   2  -1   6       45.36       43.18      3.90 o 
   3  -1   6       93.32       90.57      2.79 o 
   4  -1   6      222.13      213.96      6.20 o 
   5  -1   6       22.68       33.98      3.12 o 
   6  -1   6        3.13       -0.56      3.09 o 
   7  -1   6        0.06        6.84      3.43 o 
   8  -1   6        4.85        1.79      3.53 o 
 -11   0   6        0.58       -5.69      5.69 o 
 -10   0   6        3.71        2.31      5.39 o 
  -9   0   6        4.90        8.31      5.11 o 
  -8   0   6        7.36       10.92      3.92 o 
  -7   0   6       49.73       58.98      4.17 o 
  -6   0   6      320.82      320.95     14.02 o 
  -5   0   6        1.91        2.26      2.62 o 
  -4   0   6     1905.92     2184.73     58.98 o 
  -3   0   6      506.33      514.72      4.93 o 
  -2   0   6      567.57      535.23      4.83 o 
  -1   0   6     3539.98     3732.17     92.63 o 
   0   0   6      190.34      193.52      3.65 o 
   1   0   6      591.53      593.88     16.91 o 
   2   0   6      115.99      122.61      4.32 o 
   3   0   6      114.89      105.12      2.94 o 
   4   0   6        0.94       -3.53      3.53 o 
   5   0   6       29.11       27.22      3.35 o 
   6   0   6       13.93       22.76      3.54 o 
   7   0   6        3.77       -4.26      4.26 o 
 -11   1   6       11.97       10.74      4.89 o 
 -10   1   6       10.85       12.37      5.13 o 
  -9   1   6       20.61       16.52      4.87 o 
  -8   1   6        0.27        4.14      4.18 o 
  -7   1   6        9.03        3.20      2.75 o 
  -6   1   6      958.04     1055.59     46.98 o 
  -5   1   6      197.15      231.07      4.83 o 
  -4   1   6       18.25       27.35      3.09 o 
  -3   1   6       10.74        6.80      3.70 o 
  -2   1   6       16.68       10.20      2.13 o 
  -1   1   6      407.39      372.63      9.20 o 
   0   1   6      535.67      558.20     38.34 o 
   1   1   6      158.81      170.25      5.93 o 
   2   1   6      121.59      128.60      3.31 o 
   3   1   6      190.37      203.02     16.26 o 
   4   1   6      193.69      199.49      3.68 o 
   5   1   6       45.99       47.04      3.26 o 
   6   1   6       19.49       22.08      2.96 o 
   7   1   6        0.14        1.11      3.84 o 
 -11   2   6        2.36        1.09      4.93 o 
 -10   2   6       16.21       21.40      4.69 o 
  -9   2   6       20.04       20.08      4.55 o 
  -8   2   6        5.03        1.41      4.14 o 
  -7   2   6       96.66      108.10      2.81 o 
  -6   2   6       27.22       34.34      2.75 o 
  -5   2   6     1118.27     1172.85      7.91 o 
  -4   2   6       96.81       93.98      3.57 o 
  -3   2   6       71.10       59.06      4.06 o 
  -2   2   6      393.41      391.43     18.54 o 
  -1   2   6       79.73       55.53      3.08 o 
   0   2   6     1498.20     1422.36     27.02 o 
   1   2   6      745.75      732.47      5.14 o 
   2   2   6      328.04      325.10      3.77 o 
   3   2   6       39.33       35.30      3.36 o 
   4   2   6        2.57        4.02      3.25 o 
   5   2   6        0.33        0.00      2.82 o 
   6   2   6        0.16       -1.02      3.78 o 
 -11   3   6        0.09       -1.75      4.24 o 
 -10   3   6        7.81        0.82      4.65 o 
  -9   3   6        1.78       -1.47      4.33 o 
  -8   3   6       11.65       13.70      3.86 o 
  -7   3   6        0.77        2.07      2.94 o 
  -6   3   6       13.22       15.63      4.53 o 
  -5   3   6      381.27      371.24      4.89 o 
  -4   3   6      426.48      374.14      4.73 o 
  -3   3   6      599.58      561.66      6.26 o 
  -2   3   6      304.19      315.16      9.31 o 
  -1   3   6      159.52      144.54      3.16 o 
   0   3   6      330.68      315.39      3.52 o 
   1   3   6      238.41      227.52      9.30 o 
   2   3   6      100.70      114.50      8.46 o 
   3   3   6      176.88      190.18      3.82 o 
   4   3   6       14.92       17.19      4.87 o 
   5   3   6       29.45       29.61      5.75 o 
   6   3   6        4.68        0.96      6.47 o 
 -11   4   6        0.11       -4.67      4.67 o 
 -10   4   6       17.46        8.63      4.47 o 
  -9   4   6       22.09       19.67      4.16 o 
  -8   4   6       95.08       89.81      2.93 o 
  -7   4   6        0.49        1.01      2.99 o 
  -6   4   6       42.06       44.22      2.92 o 
  -5   4   6       23.10       26.56      3.07 o 
  -4   4   6      612.61      697.85      6.50 o 
  -3   4   6      387.13      350.28      5.15 o 
  -2   4   6       15.75       15.53      3.76 o 
  -1   4   6      492.17      474.18      8.99 o 
   0   4   6        3.26        1.76      2.03 o 
   1   4   6       97.93      102.00      4.39 o 
   2   4   6       94.68       97.52      3.18 o 
   3   4   6       30.01       23.77      3.37 o 
   4   4   6        4.76        3.87      6.88 o 
   5   4   6        4.10        3.53      6.33 o 
 -11   5   6        0.93        8.79      4.20 o 
 -10   5   6        0.86       -0.12      3.92 o 
  -9   5   6       49.98       39.93      3.96 o 
  -8   5   6        4.24        0.04      2.90 o 
  -7   5   6        1.98       -0.92      3.00 o 
  -6   5   6       28.00       21.58      2.98 o 
  -5   5   6      101.74      111.09      3.04 o 
  -4   5   6      295.89      304.88      4.71 o 
  -3   5   6      476.31      455.33      5.35 o 
  -2   5   6      528.91      484.13      4.91 o 
  -1   5   6       22.20       20.73      3.01 o 
   0   5   6      175.40      171.02      4.04 o 
   1   5   6       83.85       82.63      3.11 o 
   2   5   6      101.49      106.72      7.04 o 
   3   5   6       97.80      109.97      5.54 o 
   4   5   6       18.75       19.06      4.57 o 
 -10   6   6        5.60       11.67      4.39 o 
  -9   6   6        0.61        4.06      6.81 o 
  -8   6   6       37.48       37.13      3.73 o 
  -7   6   6       84.92       75.63     20.92 o 
  -6   6   6        0.58       -2.27      2.27 o 
  -5   6   6       10.42        9.14      2.64 o 
  -4   6   6       28.88       24.46      4.61 o 
  -3   6   6       68.55       75.23      4.61 o 
  -2   6   6      362.42      344.39      5.51 o 
  -1   6   6       79.93       75.09      5.11 o 
   0   6   6      100.38       90.81      4.19 o 
   1   6   6       23.05       25.12      2.90 o 
   2   6   6       31.57       29.71      3.40 o 
   3   6   6        8.45        8.60      3.05 o 
 -10   7   6        1.32        2.04      3.34 o 
  -9   7   6        2.61       -4.49      7.57 o 
  -8   7   6        2.38        3.22      5.08 o 
  -7   7   6       32.71       30.57      2.89 o 
  -6   7   6       92.08       87.44      2.70 o 
  -5   7   6      135.88      122.84      6.73 o 
  -4   7   6       60.64       65.02      4.85 o 
  -3   7   6      102.45      130.33      3.86 o 
  -2   7   6       33.31       41.74      3.64 o 
  -1   7   6      160.29      156.24      5.51 o 
   0   7   6       76.96       67.42      3.99 o 
   1   7   6       41.91       40.86      3.40 o 
   2   7   6        4.02        2.27      5.01 o 
  -9   8   6        0.46        0.27      2.74 o 
  -8   8   6        6.14        4.16      4.17 o 
  -7   8   6       62.19       68.73      2.92 o 
  -6   8   6        3.98        2.95      2.46 o 
  -5   8   6        0.70        5.30      2.62 o 
  -4   8   6       27.90       26.73      4.53 o 
  -3   8   6        1.68        7.38      4.71 o 
  -2   8   6       82.83       83.64      5.25 o 
  -1   8   6       78.74       85.80      5.51 o 
   0   8   6       21.41       15.83      4.25 o 
   1   8   6       29.73       21.98      3.53 o 
  -8   9   6        2.05        2.43      2.64 o 
  -7   9   6        8.15       10.47      3.23 o 
  -6   9   6       35.11       26.82      5.86 o 
  -5   9   6       23.62       24.64      6.71 o 
  -4   9   6       58.54       47.46      3.30 o 
  -3   9   6        9.16        8.07      4.69 o 
  -2   9   6       25.71       23.58      4.71 o 
  -1   9   6       23.21       28.65      5.41 o 
  -6  10   6        3.87        3.42      3.15 o 
  -5  10   6       17.13       10.04      3.32 o 
  -4  10   6       24.98       21.29      3.12 o 
  -3  10   6       36.48       33.94      4.51 o 
  -1 -13   7       24.04       22.24      5.06 o 
   0 -13   7        1.80       -0.01      3.62 o 
   1 -13   7        6.25        3.93      3.14 o 
   2 -13   7        0.47        0.06      3.53 o 
   3 -13   7        0.44       -3.17      3.47 o 
   4 -13   7        2.88        3.94      3.12 o 
  -3 -12   7        4.40       15.23      4.81 o 
  -2 -12   7       12.42        8.71      4.00 o 
  -1 -12   7       10.91       12.43      2.85 o 
   0 -12   7        1.85        3.92      5.43 o 
   1 -12   7       45.41       50.89      5.40 o 
   2 -12   7        4.46        6.95      3.39 o 
   3 -12   7        2.23        1.49      3.52 o 
   4 -12   7        1.28        1.67      2.57 o 
   5 -12   7        2.79       -4.12      4.12 o 
   6 -12   7        4.39        4.45      2.55 o 
  -4 -11   7       27.83       10.98      5.33 o 
  -3 -11   7       47.21       45.44      5.41 o 
  -2 -11   7       12.61       15.49      3.66 o 
  -1 -11   7       19.27       26.94      2.92 o 
   0 -11   7       38.30       45.32      4.75 o 
   1 -11   7        0.40        2.24      3.35 o 
   2 -11   7       14.91       14.19      5.15 o 
   3 -11   7        2.34        0.06      3.08 o 
   4 -11   7       15.82       12.10      2.59 o 
   5 -11   7        0.43        1.60      2.97 o 
   6 -11   7        1.03        2.79      2.64 o 
   7 -11   7        0.20       -3.04      3.04 o 
  -6 -10   7       11.51        7.99      4.67 o 
  -5 -10   7       22.65       12.09      5.29 o 
  -4 -10   7       10.21        2.35      4.85 o 
  -3 -10   7       57.71       73.28      4.87 o 
  -2 -10   7        3.48        7.84      3.41 o 
  -1 -10   7       39.42       39.23      3.57 o 
   0 -10   7       30.62       39.09      3.43 o 
   1 -10   7       11.51       17.67      2.70 o 
   2 -10   7       40.99       38.94      2.75 o 
   3 -10   7        2.32       -0.17      2.44 o 
   4 -10   7        0.05        4.29      2.44 o 
   5 -10   7        1.14        4.53      3.69 o 
   6 -10   7        0.39       -0.71      4.87 o 
   7 -10   7        4.66        5.89      3.05 o 
  -7  -9   7        2.64        6.54      5.03 o 
  -6  -9   7        8.97       -1.67      5.05 o 
  -5  -9   7       25.19       23.62      4.99 o 
  -4  -9   7       51.62       46.03      5.05 o 
  -3  -9   7       22.48       19.67      3.80 o 
  -2  -9   7       48.37       47.68      2.80 o 
  -1  -9   7      108.74      101.63      3.84 o 
   0  -9   7        1.18        2.75      2.53 o 
   1  -9   7       68.41       69.81      4.29 o 
   2  -9   7       35.08       36.95      2.53 o 
   3  -9   7        1.93       -1.43      2.41 o 
   4  -9   7        0.16        0.03      5.51 o 
   5  -9   7       18.58       10.38      2.05 o 
   6  -9   7        3.64        1.84      2.62 o 
   7  -9   7        1.87        2.33      2.77 o 
   8  -9   7        0.00        3.24      4.63 o 
  -7  -8   7        5.95       12.53      4.95 o 
  -6  -8   7       12.30       19.33      4.77 o 
  -5  -8   7        3.68       -1.93      4.77 o 
  -4  -8   7        4.33        1.19      4.22 o 
  -3  -8   7      136.88      141.11      3.94 o 
  -2  -8   7      286.58      285.80      5.74 o 
  -1  -8   7       19.67       16.06      2.14 o 
   0  -8   7      289.53      255.75      8.63 o 
   1  -8   7        4.00        5.29      2.32 o 
   2  -8   7        9.97       11.35      2.27 o 
   3  -8   7       66.20       61.22      2.64 o 
   4  -8   7        1.68        4.07      2.03 o 
   5  -8   7        2.50        1.03      2.94 o 
   6  -8   7        6.73       13.96      4.02 o 
   7  -8   7        0.15       -3.07      3.07 o 
   8  -8   7        3.03       -2.52      8.14 o 
  -8  -7   7        0.62        3.88      4.99 o 
  -7  -7   7       26.73       27.44      4.81 o 
  -6  -7   7       23.95       19.81      4.87 o 
  -5  -7   7       53.38       45.06      3.58 o 
  -4  -7   7      253.11      243.95      5.27 o 
  -3  -7   7       86.47       95.39      4.22 o 
  -2  -7   7      174.44      175.86      4.49 o 
  -1  -7   7       62.45       58.71      2.64 o 
   0  -7   7       37.54       30.08      2.33 o 
   1  -7   7       23.77        9.28      2.27 o 
   2  -7   7       43.19       58.99      2.38 o 
   3  -7   7       10.68       10.39      5.45 o 
   4  -7   7       22.57       12.44      3.01 o 
   5  -7   7        0.80        5.51      2.42 o 
   6  -7   7        5.83       -0.99      2.55 o 
   7  -7   7        0.28       -0.60      2.53 o 
   8  -7   7        2.71        1.07      2.79 o 
  -9  -6   7        0.53       -0.87      4.14 o 
  -8  -6   7        2.79        1.13      4.41 o 
  -7  -6   7       61.21       58.52      4.65 o 
  -6  -6   7       39.52       43.69      4.55 o 
  -5  -6   7      102.08      117.56      4.65 o 
  -4  -6   7        9.60       15.51      4.20 o 
  -3  -6   7       22.34       27.08      2.90 o 
  -2  -6   7       17.28       18.94      2.34 o 
  -1  -6   7      221.86      206.38      3.68 o 
   0  -6   7       20.43       18.91      2.31 o 
   1  -6   7      134.02      106.70      2.61 o 
   2  -6   7      121.20       95.59      3.35 o 
   3  -6   7      164.67      141.75      8.80 o 
   4  -6   7       49.71       40.34      4.88 o 
   5  -6   7        5.38       12.74      2.51 o 
   6  -6   7        6.72       -0.34      3.45 o 
   7  -6   7        1.43        3.02      3.22 o 
   8  -6   7        1.64        6.10      3.34 o 
  -9  -5   7        0.50       -4.20      4.20 o 
  -8  -5   7        0.22       -1.03      4.63 o 
  -7  -5   7        3.38        1.25      4.45 o 
  -6  -5   7       49.14       42.89      4.57 o 
  -5  -5   7      215.94      203.57      5.27 o 
  -4  -5   7      127.20      120.76      4.14 o 
  -3  -5   7       17.59       13.31      2.15 o 
  -2  -5   7        3.45        5.15      2.80 o 
  -1  -5   7      242.92      261.02      8.84 o 
   0  -5   7      192.28      188.34      4.77 o 
   1  -5   7       35.02       20.62      2.15 o 
   2  -5   7       24.97       12.75      2.01 o 
   3  -5   7      152.08      180.38      7.82 o 
   4  -5   7       67.95       65.04      3.07 o 
   5  -5   7        2.69        0.41      4.22 o 
   6  -5   7       13.64       18.40      2.60 o 
   7  -5   7        0.11        0.67      3.03 o 
   8  -5   7        5.63        5.60      3.71 o 
 -10  -4   7        0.08       -4.10      4.10 o 
  -9  -4   7        4.52        0.40      4.77 o 
  -8  -4   7        8.18        9.62      4.30 o 
  -7  -4   7        1.59       -4.24      4.24 o 
  -6  -4   7      272.03      296.27      5.69 o 
  -5  -4   7       91.80      100.16      4.30 o 
  -4  -4   7      279.76      290.92     12.31 o 
  -3  -4   7      239.25      252.32      4.75 o 
  -2  -4   7      429.36      514.63      4.18 o 
  -1  -4   7       21.59       26.27      2.48 o 
   0  -4   7      467.03      494.12     11.21 o 
   1  -4   7      251.10      240.36      6.79 o 
   2  -4   7       17.83       35.46      4.95 o 
   3  -4   7      140.94       87.91      3.97 o 
   4  -4   7        9.62       13.85      2.48 o 
   5  -4   7        4.57        0.34      3.63 o 
   6  -4   7       19.92       15.00      3.34 o 
   7  -4   7        2.09        2.39      2.81 o 
   8  -4   7        3.93        6.47      7.19 o 
 -10  -3   7       14.31        7.83      4.10 o 
  -9  -3   7       12.45       18.95      4.12 o 
  -8  -3   7       53.20       51.16      4.14 o 
  -7  -3   7        0.55       -1.75      3.68 o 
  -6  -3   7       22.63       30.09      3.18 o 
  -5  -3   7       22.00       24.28      2.84 o 
  -4  -3   7      174.15      187.25      8.05 o 
  -3  -3   7      216.64      230.52      5.58 o 
  -2  -3   7        1.70        4.82      2.18 o 
  -1  -3   7        2.80        4.59      2.41 o 
   0  -3   7      159.27      172.52      6.08 o 
   1  -3   7       34.74       23.70      2.84 o 
   2  -3   7       85.65       66.47      2.95 o 
   3  -3   7        0.31        0.19      2.75 o 
   4  -3   7       80.06       54.84      2.44 o 
   5  -3   7        6.65       16.74      5.71 o 
   6  -3   7        7.42        6.68      3.36 o 
   7  -3   7        0.00       -2.35      3.28 o 
   8  -3   7        0.02       -3.09      3.09 o 
 -10  -2   7        4.54        4.89      4.98 o 
  -9  -2   7       38.81       36.90      4.42 o 
  -8  -2   7        5.49        5.35      3.03 o 
  -7  -2   7      177.83      169.93      5.60 o 
  -6  -2   7       27.21       30.60      2.65 o 
  -5  -2   7      145.88      147.12      3.28 o 
  -4  -2   7      371.72      406.01      4.74 o 
  -3  -2   7      397.89      432.77      6.00 o 
  -2  -2   7      454.20      500.65      9.93 o 
  -1  -2   7      692.04      774.69     21.71 o 
   0  -2   7        5.17        6.95      2.15 o 
   1  -2   7        4.88       13.86      2.82 o 
   2  -2   7       15.31        9.36      2.75 o 
   3  -2   7       26.66       35.37      2.99 o 
   4  -2   7        0.00       -0.15      2.87 o 
   5  -2   7       16.30       21.24      2.70 o 
   6  -2   7        0.03        4.89      3.29 o 
   7  -2   7        2.12        4.33      3.39 o 
 -11  -1   7        9.77        8.90      4.43 o 
 -10  -1   7        1.84        1.00      4.10 o 
  -9  -1   7        2.54        4.51      3.54 o 
  -8  -1   7        8.27       10.38      3.52 o 
  -7  -1   7       45.97       49.23      3.70 o 
  -6  -1   7        1.18        0.50      2.27 o 
  -5  -1   7       17.61       18.74      2.92 o 
  -4  -1   7      149.65      193.61      5.90 o 
  -3  -1   7      193.86      200.81      5.52 o 
  -2  -1   7      142.52      147.66      3.24 o 
  -1  -1   7        0.70        2.43      2.61 o 
   0  -1   7      105.23      118.62      3.18 o 
   1  -1   7        2.82       -1.52      2.79 o 
   2  -1   7      118.71       93.10      9.52 o 
   3  -1   7      173.70      151.44      6.07 o 
   4  -1   7        0.52       -2.21      3.30 o 
   5  -1   7        9.35        6.00      3.56 o 
   6  -1   7        2.23        9.38      3.68 o 
   7  -1   7        0.13       -0.51     10.09 o 
 -11   0   7        8.22       10.39     10.11 o 
 -10   0   7       11.58       14.10      3.56 o 
  -9   0   7        0.54        1.86      3.24 o 
  -8   0   7      135.10      139.76     11.27 o 
  -7   0   7        9.01        9.27      3.28 o 
  -6   0   7     1645.95     1737.07    110.09 o 
  -5   0   7       18.50       16.03      3.06 o 
  -4   0   7      323.05      349.28      4.54 o 
  -3   0   7      111.14      122.25      3.40 o 
  -2   0   7        9.52        7.14      2.39 o 
  -1   0   7      443.62      470.91      9.08 o 
   0   0   7      321.04      353.04      7.98 o 
   1   0   7      110.51       96.25      2.79 o 
   2   0   7      187.37      207.82      4.67 o 
   3   0   7       78.54       98.73      4.40 o 
   4   0   7        0.52        3.90      2.73 o 
   5   0   7        1.78        5.96      3.44 o 
   6   0   7        1.03       -0.11      3.39 o 
   7   0   7        0.44        1.16      3.43 o 
 -11   1   7        0.30       -0.50      3.63 o 
 -10   1   7        0.03        1.61      3.14 o 
  -9   1   7        5.66        7.64      3.09 o 
  -8   1   7        0.86        1.50      3.23 o 
  -7   1   7      100.21      107.58     10.82 o 
  -6   1   7        4.07        3.48      2.82 o 
  -5   1   7      233.50      246.38      4.04 o 
  -4   1   7       60.81       67.96      4.02 o 
  -3   1   7       12.68       11.52      2.76 o 
  -2   1   7      133.53      137.73      3.33 o 
  -1   1   7        8.97       14.50      2.84 o 
   0   1   7      164.12      156.39      5.83 o 
   1   1   7       81.34       89.23      3.15 o 
   2   1   7       49.53       43.08      2.38 o 
   3   1   7        2.53        5.55      3.11 o 
   4   1   7        1.17       -3.25      3.25 o 
   5   1   7        0.30       -2.88      3.25 o 
   6   1   7        0.48        6.13      3.60 o 
 -11   2   7       17.59       11.38      3.30 o 
 -10   2   7       17.47       18.29      7.23 o 
  -9   2   7        3.56        9.24      7.45 o 
  -8   2   7        5.60        2.72      3.07 o 
  -7   2   7       25.41       27.30      3.18 o 
  -6   2   7       20.64       17.54      2.87 o 
  -5   2   7      238.72      270.79     14.99 o 
  -4   2   7       44.22       36.71      3.42 o 
  -3   2   7       31.22       27.72      3.48 o 
  -2   2   7       20.59       24.18      2.87 o 
  -1   2   7       47.47       52.32      3.37 o 
   0   2   7       89.98       86.98      2.89 o 
   1   2   7       34.91       36.90      3.26 o 
   2   2   7      138.90      133.50      3.48 o 
   3   2   7        7.07       14.77      2.76 o 
   4   2   7       16.35       25.17      3.52 o 
   5   2   7        0.08        3.38      5.10 o 
   6   2   7        4.32        5.57      4.82 o 
 -11   3   7        0.13        0.07      3.38 o 
 -10   3   7       20.51       18.89      3.77 o 
  -9   3   7        0.80        2.23      3.10 o 
  -8   3   7        3.53       -1.23      3.05 o 
  -7   3   7        5.29        3.15      2.78 o 
  -6   3   7       55.04       66.66      2.68 o 
  -5   3   7      508.38      567.41     14.23 o 
  -4   3   7      659.00      713.48      6.50 o 
  -3   3   7       79.38       95.67      4.08 o 
  -2   3   7       49.73       39.66      2.90 o 
  -1   3   7       23.20       24.21      2.95 o 
   0   3   7      123.62      133.02      3.89 o 
   1   3   7       95.41       92.85      2.98 o 
   2   3   7       16.92       13.86      3.76 o 
   3   3   7        0.26       -2.16      3.52 o 
   4   3   7        0.66        5.25      5.10 o 
   5   3   7        4.28       10.83      3.42 o 
 -11   4   7        0.92       -1.04      2.97 o 
 -10   4   7        5.24        6.22      3.04 o 
  -9   4   7       64.27       66.82      9.94 o 
  -8   4   7        0.92       -1.21      4.63 o 
  -7   4   7       21.31       20.18      5.07 o 
  -6   4   7        0.19        1.68      3.59 o 
  -5   4   7       77.80       64.69      4.41 o 
  -4   4   7       16.48       35.89      3.80 o 
  -3   4   7        4.16        2.70      3.40 o 
  -2   4   7        3.38        3.10      3.26 o 
  -1   4   7       37.58       34.13      2.96 o 
   0   4   7        1.39        3.13      2.77 o 
   1   4   7        6.17        2.56      2.45 o 
   2   4   7        2.35        1.24      3.28 o 
   3   4   7        0.09        7.10      2.94 o 
   4   4   7        3.35        0.44      3.18 o 
 -10   5   7        1.34        3.01      3.20 o 
  -9   5   7        1.58        2.80      2.78 o 
  -8   5   7        7.69        9.36      3.09 o 
  -7   5   7       30.18       33.60      4.23 o 
  -6   5   7        3.10        5.67      2.57 o 
  -5   5   7       18.72       16.52      3.12 o 
  -4   5   7      135.45      174.35      4.77 o 
  -3   5   7       17.65       26.75      4.32 o 
  -2   5   7       15.74       24.96      3.34 o 
  -1   5   7        6.99        2.25      4.61 o 
   0   5   7       21.59       27.95      2.86 o 
   1   5   7       15.09       13.02      2.74 o 
   2   5   7        0.06        2.09      3.33 o 
   3   5   7        8.35        3.85      3.00 o 
 -10   6   7        0.44        0.09      3.23 o 
  -9   6   7        7.89        2.47      3.10 o 
  -8   6   7       26.16       23.70      6.36 o 
  -7   6   7        7.26        7.29      2.83 o 
  -6   6   7        4.26        1.09      2.69 o 
  -5   6   7        0.25        0.76      4.33 o 
  -4   6   7       35.55       33.39      4.37 o 
  -3   6   7       76.67      100.04      5.01 o 
  -2   6   7        8.16        3.24      4.85 o 
  -1   6   7        3.90        2.78      4.93 o 
   0   6   7        0.49        0.09      3.73 o 
   1   6   7       19.32       18.86      4.27 o 
   2   6   7        1.34       -1.09      2.91 o 
  -9   7   7        3.03        1.58      2.74 o 
  -8   7   7       14.65       17.61      3.59 o 
  -7   7   7        8.00        4.46      2.51 o 
  -6   7   7        0.74       -2.21      2.54 o 
  -5   7   7        0.70        5.57      4.06 o 
  -4   7   7       61.40       53.23      4.71 o 
  -3   7   7        0.00        0.60      4.24 o 
  -2   7   7       14.63       18.61      5.23 o 
  -1   7   7        0.37       -2.76      5.37 o 
   0   7   7        6.14        7.33      4.13 o 
   1   7   7        3.54        2.25      3.88 o 
  -9   8   7        1.11       -4.30      4.30 o 
  -8   8   7        6.66        2.00      2.44 o 
  -7   8   7        2.57       -0.65      5.84 o 
  -6   8   7       24.35       33.22      3.23 o 
  -5   8   7        0.13       -1.81      3.03 o 
  -4   8   7       22.30       27.08      4.83 o 
  -3   8   7       19.86       11.10      4.93 o 
  -2   8   7        0.15        7.70      4.45 o 
  -1   8   7        0.43        4.10      4.69 o 
   0   8   7        0.08        1.77      4.59 o 
  -7   9   7       10.61        5.74      2.96 o 
  -6   9   7        0.02       -0.76      3.15 o 
  -5   9   7        0.53       -0.92      3.16 o 
  -4   9   7        0.75        0.07     11.08 o 
  -3   9   7        3.08        6.80      4.35 o 
  -1 -13   8       16.80       15.65      5.06 o 
   0 -13   8        8.22       10.00      3.69 o 
   1 -13   8        2.53        6.12      3.79 o 
   2 -13   8        5.91        2.86      5.05 o 
   3 -13   8        3.13       -1.59      3.37 o 
  -3 -12   8       28.04       21.93      4.97 o 
  -2 -12   8        7.52        2.13      4.06 o 
  -1 -12   8       16.13       13.50      3.40 o 
   0 -12   8        1.33        6.98      3.76 o 
   1 -12   8       29.80       38.36      4.40 o 
   2 -12   8        5.99        5.87      3.44 o 
   3 -12   8       15.75       20.57      2.49 o 
   4 -12   8        4.89       11.68      2.54 o 
   5 -12   8        0.27       -0.84      2.65 o 
  -4 -11   8       13.46        5.87      5.57 o 
  -3 -11   8       14.60       12.55      5.19 o 
  -2 -11   8       30.86       31.46      4.01 o 
  -1 -11   8       28.70       32.18      4.00 o 
   0 -11   8       44.15       38.56      5.27 o 
   1 -11   8       24.76       27.95      2.74 o 
   2 -11   8        4.09        9.66      2.65 o 
   3 -11   8       18.62       20.81      3.80 o 
   4 -11   8        9.49       10.27      2.53 o 
   5 -11   8        0.07       -1.22      2.82 o 
   6 -11   8        0.32        1.95      3.26 o 
  -6 -10   8        9.90        7.66      3.82 o 
  -5 -10   8       17.21       19.67      4.67 o 
  -4 -10   8       52.18       39.99      5.37 o 
  -3 -10   8        8.50        8.85      4.65 o 
  -2 -10   8      107.05      106.38      4.61 o 
  -1 -10   8       17.51       18.96      5.54 o 
   0 -10   8       53.55       53.42      3.00 o 
   1 -10   8        6.65        9.42      2.72 o 
   2 -10   8       14.05       16.85      2.72 o 
   3 -10   8       12.31       20.36      2.56 o 
   4 -10   8        2.78        5.00      3.13 o 
   5 -10   8        0.79       -1.02      2.25 o 
   6 -10   8        0.79       -2.62      2.74 o 
   7 -10   8        0.59        0.54      2.95 o 
  -7  -9   8        8.32        9.13      4.61 o 
  -6  -9   8        8.98       14.73      4.45 o 
  -5  -9   8       33.94       25.83      5.19 o 
  -4  -9   8       39.52       45.48      5.15 o 
  -3  -9   8        7.76       10.94      4.61 o 
  -2  -9   8       13.36       18.51      3.01 o 
  -1  -9   8      195.69      214.00      6.27 o 
   0  -9   8       33.78       37.48      2.63 o 
   1  -9   8      201.58      197.70      9.23 o 
   2  -9   8      192.99      180.63      9.59 o 
   3  -9   8        0.84        6.69      2.30 o 
   4  -9   8       18.94       21.24      3.28 o 
   5  -9   8       20.27       25.33      2.83 o 
   6  -9   8        8.42        7.73      2.24 o 
   7  -9   8        0.40        4.52      3.12 o 
  -7  -8   8        1.59        0.30      4.32 o 
  -6  -8   8       53.57       49.16      5.07 o 
  -5  -8   8        7.51        9.25      4.28 o 
  -4  -8   8        2.04        1.21      4.81 o 
  -3  -8   8      380.17      379.57      6.16 o 
  -2  -8   8        2.03        4.46      2.59 o 
  -1  -8   8      349.46      367.64     10.21 o 
   0  -8   8      102.26      106.00      6.13 o 
   1  -8   8        1.68        0.39      2.51 o 
   2  -8   8       34.14       24.89      2.62 o 
   3  -8   8        1.26        3.16      3.75 o 
   4  -8   8        7.06        2.60      2.55 o 
   5  -8   8        0.10        0.13      2.33 o 
   6  -8   8        5.31        5.01      3.98 o 
   7  -8   8        0.33        2.41      3.08 o 
  -8  -7   8        0.48       -0.70      3.50 o 
  -7  -7   8        0.33       -4.51      4.51 o 
  -6  -7   8       10.92       12.79      4.97 o 
  -5  -7   8       91.38       88.71      5.21 o 
  -4  -7   8      334.14      330.71      6.03 o 
  -3  -7   8      147.74      130.73     20.61 o 
  -2  -7   8      369.28      377.57     11.40 o 
  -1  -7   8       10.63       12.00      3.21 o 
   0  -7   8      507.67      570.86     25.47 o 
   1  -7   8      317.01      337.84      7.93 o 
   2  -7   8       12.16       17.45      2.78 o 
   3  -7   8      112.10      101.64      2.86 o 
   4  -7   8        2.80        1.79      6.15 o 
   5  -7   8       36.00       32.99      5.13 o 
   6  -7   8       20.47       29.02      7.25 o 
   7  -7   8       13.05        9.79      3.23 o 
  -9  -6   8        0.17       -3.94      4.57 o 
  -8  -6   8       27.94       29.07      3.78 o 
  -7  -6   8        1.75        1.19      3.12 o 
  -6  -6   8        3.56        3.70      3.94 o 
  -5  -6   8       96.86       94.67      4.87 o 
  -4  -6   8       91.66       91.09      3.72 o 
  -3  -6   8      122.25      122.86      6.98 o 
  -2  -6   8      513.07      508.67     19.30 o 
  -1  -6   8       16.94       17.65      3.06 o 
   0  -6   8      122.15      134.18      3.60 o 
   1  -6   8        2.06        1.82      2.27 o 
   2  -6   8      131.55      148.97      5.32 o 
   3  -6   8      325.90      303.08      9.44 o 
   4  -6   8        2.95        3.85      3.65 o 
   5  -6   8        1.38        0.14      3.18 o 
   6  -6   8        1.95        5.95      2.65 o 
   7  -6   8        3.22        5.96      3.20 o 
  -9  -5   8        3.84       -4.02      4.65 o 
  -8  -5   8       26.59       27.72      3.60 o 
  -7  -5   8       69.99       60.37      4.81 o 
  -6  -5   8       10.25        9.21      4.65 o 
  -5  -5   8      210.58      215.89      5.53 o 
  -4  -5   8      253.49      245.19     10.06 o 
  -3  -5   8      307.32      304.00      4.22 o 
  -2  -5   8      218.32      201.01      5.63 o 
  -1  -5   8     1013.73     1043.40     37.09 o 
   0  -5   8       58.98       61.47      5.32 o 
   1  -5   8      347.67      348.59      6.58 o 
   2  -5   8      236.88      266.33      7.42 o 
   3  -5   8       54.24       46.08      3.07 o 
   4  -5   8       74.87       62.70      6.28 o 
   5  -5   8        0.54        4.18      2.43 o 
   6  -5   8       11.20       12.00      6.07 o 
   7  -5   8        0.16        4.61      3.24 o 
 -10  -4   8        1.85       -2.25      4.37 o 
  -9  -4   8        5.40       15.35      4.77 o 
  -8  -4   8        4.67        5.65      3.08 o 
  -7  -4   8      107.41      112.55      5.09 o 
  -6  -4   8       57.62       59.56      4.81 o 
  -5  -4   8        2.69        1.36      3.24 o 
  -4  -4   8       55.51       60.47      9.01 o 
  -3  -4   8      282.39      303.73      4.36 o 
  -2  -4   8      394.07      407.25     10.69 o 
  -1  -4   8      492.53      476.22      9.34 o 
   0  -4   8      150.99      170.83      2.83 o 
   1  -4   8      586.91      573.67     10.22 o 
   2  -4   8       28.69       25.63      2.60 o 
   3  -4   8      356.42      341.00     22.01 o 
   4  -4   8       27.45       26.29      2.37 o 
   5  -4   8        0.14       -0.45      3.22 o 
   6  -4   8        3.65        9.64      3.20 o 
   7  -4   8        0.10       -2.96      2.96 o 
 -10  -3   8        0.35        0.76      4.33 o 
  -9  -3   8        2.91        5.25      4.20 o 
  -8  -3   8       87.41      100.42      4.57 o 
  -7  -3   8      119.71      127.10      5.43 o 
  -6  -3   8      310.88      309.46      8.35 o 
  -5  -3   8       45.15       43.35      3.45 o 
  -4  -3   8      221.51      225.13      4.17 o 
  -3  -3   8      278.40      260.11      7.60 o 
  -2  -3   8      812.78      849.05     16.71 o 
  -1  -3   8      655.47      641.10      7.34 o 
   0  -3   8      193.48      187.10      3.62 o 
   1  -3   8        4.19        6.16      2.20 o 
   2  -3   8       45.55       39.80      7.87 o 
   3  -3   8        6.03        5.02      4.37 o 
   4  -3   8       17.86       22.81      2.76 o 
   5  -3   8       37.58       27.63      3.58 o 
   6  -3   8        0.51        1.58      3.60 o 
   7  -3   8        8.07       15.47      7.87 o 
 -10  -2   8        0.23       -2.36      3.37 o 
  -9  -2   8        1.13       -1.65      3.25 o 
  -8  -2   8        1.28       -1.39      2.95 o 
  -7  -2   8        8.31        7.48      2.76 o 
  -6  -2   8      289.20      293.16      5.48 o 
  -5  -2   8      493.38      516.92      8.32 o 
  -4  -2   8      182.71      200.14      4.18 o 
  -3  -2   8       72.40       59.34      2.95 o 
  -2  -2   8       90.96       86.56      5.62 o 
  -1  -2   8      357.57      368.25      8.35 o 
   0  -2   8     1455.47     1418.16     34.65 o 
   1  -2   8      140.95      149.58      3.04 o 
   2  -2   8      860.56      834.89     14.91 o 
   3  -2   8      101.60       99.89      6.31 o 
   4  -2   8       39.65       44.94      6.60 o 
   5  -2   8       22.33       31.66      3.35 o 
   6  -2   8        0.05       11.19      5.13 o 
   7  -2   8        0.77       -1.58      5.15 o 
 -11  -1   8        3.52        3.78      3.41 o 
 -10  -1   8       19.95       18.59      2.92 o 
  -9  -1   8        3.47        5.59      2.98 o 
  -8  -1   8        0.33        2.31      2.56 o 
  -7  -1   8        2.79        6.42      2.61 o 
  -6  -1   8        1.71        2.68      2.65 o 
  -5  -1   8      277.79      287.68      4.20 o 
  -4  -1   8      279.90      310.61      4.68 o 
  -3  -1   8      402.52      457.17     10.76 o 
  -2  -1   8      439.27      452.98      3.98 o 
  -1  -1   8      260.26      228.86      6.41 o 
   0  -1   8       78.40       65.43      4.42 o 
   1  -1   8      106.53      109.96      8.25 o 
   2  -1   8       18.54       21.06      2.15 o 
   3  -1   8        0.60        2.34      2.78 o 
   4  -1   8        1.84        2.89      3.33 o 
   5  -1   8        0.17        3.72      4.28 o 
   6  -1   8        3.74       -0.11      2.87 o 
 -11   0   8        1.15        3.84      3.77 o 
 -10   0   8        4.54        7.80      3.97 o 
  -9   0   8        9.81       10.26      3.88 o 
  -8   0   8        5.58       -0.47      3.42 o 
  -7   0   8       16.28       18.15      2.63 o 
  -6   0   8      776.30      796.29     19.14 o 
  -5   0   8      890.23      897.64      6.34 o 
  -4   0   8      754.88      797.32      9.67 o 
  -3   0   8      457.77      476.67     29.26 o 
  -2   0   8        5.44        9.24      2.83 o 
  -1   0   8      201.36      188.37      5.43 o 
   0   0   8       96.76       79.35      2.70 o 
   1   0   8      823.73      792.37     29.72 o 
   2   0   8       11.50       15.85      3.80 o 
   3   0   8       82.29       92.35      6.32 o 
   4   0   8       35.24       40.00      6.25 o 
   5   0   8        0.10        4.07      3.61 o 
   6   0   8       10.72        7.86      4.17 o 
 -11   1   8        4.33       -0.96      3.65 o 
 -10   1   8       22.94       25.11      3.44 o 
  -9   1   8       44.35       50.50      3.39 o 
  -8   1   8      127.05      127.38      3.79 o 
  -7   1   8       22.76       18.92      2.51 o 
  -6   1   8      228.56      243.26     17.23 o 
  -5   1   8        2.83        1.73      3.16 o 
  -4   1   8      189.47      187.96      4.61 o 
  -3   1   8      401.08      408.99     20.70 o 
  -2   1   8      594.42      621.56     41.32 o 
  -1   1   8       71.90       79.86      5.76 o 
   0   1   8      143.86      140.19      3.24 o 
   1   1   8      106.41       96.98      2.93 o 
   2   1   8      192.83      184.69      9.80 o 
   3   1   8       25.06       29.36      3.74 o 
   4   1   8        3.28        3.70      2.94 o 
   5   1   8        2.85        0.37      3.53 o 
 -11   2   8        2.92        3.23      3.48 o 
 -10   2   8        1.69       -2.70      3.35 o 
  -9   2   8       27.94       43.94      5.98 o 
  -8   2   8       55.27       62.51     10.77 o 
  -7   2   8       47.16       48.59      3.15 o 
  -6   2   8      173.82      173.24      4.13 o 
  -5   2   8       25.92       27.66      4.16 o 
  -4   2   8      382.37      388.04      5.91 o 
  -3   2   8      378.76      362.05      5.29 o 
  -2   2   8      349.25      355.36     21.49 o 
  -1   2   8      245.40      253.09      3.52 o 
   0   2   8      249.07      247.80     10.98 o 
   1   2   8       59.59       65.49      9.49 o 
   2   2   8       83.75       84.49      4.26 o 
   3   2   8        4.95        8.66      5.05 o 
   4   2   8        0.17        5.60      4.61 o 
   5   2   8       12.56       13.03      3.59 o 
 -11   3   8        3.85        4.01      3.26 o 
 -10   3   8        1.50        2.40      2.98 o 
  -9   3   8       11.50        7.25      3.15 o 
  -8   3   8       55.93       62.24      3.46 o 
  -7   3   8       39.12       39.09      3.32 o 
  -6   3   8       23.96       18.59      3.99 o 
  -5   3   8       10.17       14.10      4.53 o 
  -4   3   8       69.00       80.69      4.49 o 
  -3   3   8      337.79      326.52      5.33 o 
  -2   3   8      406.56      414.99     16.51 o 
  -1   3   8      172.78      160.76      3.24 o 
   0   3   8        8.67        7.67      4.49 o 
   1   3   8       76.19       78.52      7.17 o 
   2   3   8        9.99        5.49      3.45 o 
   3   3   8       28.76       22.49      2.93 o 
   4   3   8       21.00       11.27      3.42 o 
 -10   4   8        0.72       -2.46      3.64 o 
  -9   4   8        5.86       12.52      3.38 o 
  -8   4   8       12.84       19.45      6.25 o 
  -7   4   8       92.32       90.13      3.15 o 
  -6   4   8      117.20      120.33      4.81 o 
  -5   4   8      306.49      294.74      5.33 o 
  -4   4   8       23.00       24.86      4.32 o 
  -3   4   8       94.23       99.80      4.81 o 
  -2   4   8       81.51       77.69      4.83 o 
  -1   4   8       31.69       34.30      3.42 o 
   0   4   8       99.28      102.83      3.62 o 
   1   4   8       58.89       63.36      3.06 o 
   2   4   8        0.66       -0.71      2.55 o 
   3   4   8       22.70       15.83      5.37 o 
 -10   5   8        0.58        2.82      3.50 o 
  -9   5   8        5.31        5.27      3.50 o 
  -8   5   8        1.75        2.19      2.83 o 
  -7   5   8       95.24       98.76      3.38 o 
  -6   5   8       54.13       56.40      6.86 o 
  -5   5   8       60.74       61.82      4.83 o 
  -4   5   8      121.07      136.75      5.11 o 
  -3   5   8        5.27        2.78      4.22 o 
  -2   5   8      136.71      137.67      5.31 o 
  -1   5   8      146.16      141.28      5.77 o 
   0   5   8       44.24       53.03      4.37 o 
   1   5   8       63.73       66.24      3.52 o 
   2   5   8        2.78       -3.19      3.19 o 
 -10   6   8        2.19        6.36      5.20 o 
  -9   6   8        6.18        2.45      3.59 o 
  -8   6   8        6.10        8.30      2.92 o 
  -7   6   8        1.47       -1.42      8.50 o 
  -6   6   8       53.11       54.92      3.33 o 
  -5   6   8       17.79       31.22      4.41 o 
  -4   6   8      218.62      233.27      5.61 o 
  -3   6   8       10.65        4.59      4.53 o 
  -2   6   8        2.87        5.79      4.18 o 
  -1   6   8       48.59       57.91      5.33 o 
   0   6   8       27.71       34.12      4.97 o 
   1   6   8        4.68        8.16      4.07 o 
  -9   7   8        8.51        6.50      2.88 o 
  -8   7   8        8.00        5.19      6.19 o 
  -7   7   8        2.16        2.72      3.05 o 
  -6   7   8       17.67       25.99      6.06 o 
  -5   7   8       28.80       36.41      4.45 o 
  -4   7   8        9.09        4.20      4.73 o 
  -3   7   8       69.73       63.97      5.17 o 
  -2   7   8       17.22       19.15      4.83 o 
  -1   7   8       14.30        9.15      5.11 o 
   0   7   8        6.10        6.03      4.59 o 
  -7   8   8        3.86        1.44      2.78 o 
  -6   8   8        2.86        7.41      6.11 o 
  -5   8   8       18.27       29.93     10.12 o 
  -4   8   8       18.83        9.21      3.76 o 
  -3   8   8       50.64       52.48      4.63 o 
  -2   8   8        1.97       -3.34      3.68 o 
   0 -13   9        0.02        0.20      3.29 o 
   1 -13   9        0.76        2.93      3.91 o 
   2 -13   9        1.01       -0.11      3.49 o 
  -3 -12   9        2.75        0.32      3.90 o 
  -1 -12   9        2.34        7.45      3.91 o 
   0 -12   9        0.01        3.02      4.87 o 
   1 -12   9        4.67       15.44      3.44 o 
   2 -12   9        0.20       -1.18      4.12 o 
   3 -12   9        6.76        9.51      2.90 o 
   4 -12   9        0.22        5.11      2.69 o 
  -4 -11   9        1.29        3.28      5.01 o 
  -3 -11   9        4.60        2.37      5.03 o 
  -2 -11   9       27.91       31.04      2.96 o 
  -1 -11   9        4.96        4.80      3.33 o 
   0 -11   9        1.06        4.25      3.45 o 
   1 -11   9        3.90        0.62      2.61 o 
   2 -11   9        0.22        0.57      2.85 o 
   3 -11   9        0.74       -1.90      2.76 o 
   4 -11   9        2.36        2.33      2.68 o 
   5 -11   9        2.06       -0.30      2.74 o 
  -6 -10   9        0.35        8.77      5.21 o 
  -5 -10   9        0.12        4.71      5.29 o 
  -4 -10   9        0.05       -2.19      4.79 o 
  -3 -10   9       10.93       17.52      4.67 o 
  -2 -10   9        0.76       -3.21      3.21 o 
  -1 -10   9       18.80       19.83      3.14 o 
   0 -10   9        2.11        1.05      3.62 o 
   1 -10   9        5.74       11.35      2.53 o 
   2 -10   9       11.83       15.55      3.33 o 
   3 -10   9        6.41        4.35      2.71 o 
   4 -10   9        1.52        4.10      2.64 o 
   5 -10   9        1.09        3.95      2.60 o 
   6 -10   9        1.11       -2.49      2.49 o 
  -6  -9   9        8.26        1.67      4.32 o 
  -5  -9   9        1.16        5.47      4.99 o 
  -4  -9   9        4.34       -1.41      4.75 o 
  -3  -9   9       58.86       53.03      5.45 o 
  -2  -9   9       18.03        9.62      3.28 o 
  -1  -9   9       63.99       61.68      8.28 o 
   0  -9   9       13.16        7.50      3.17 o 
   1  -9   9       20.91       35.17      3.27 o 
   2  -9   9        3.09        7.34      3.38 o 
   3  -9   9        0.36        0.77      2.94 o 
   4  -9   9        6.69        3.95      2.60 o 
   5  -9   9        2.25        1.00      2.14 o 
   6  -9   9        0.02        1.42      2.68 o 
  -7  -8   9        6.95        7.80      4.91 o 
  -6  -8   9        5.36        3.46      5.09 o 
  -5  -8   9       12.14        7.04      4.91 o 
  -4  -8   9       16.50        9.43      3.44 o 
  -3  -8   9       17.02       18.21      4.40 o 
  -2  -8   9       14.39       11.60      2.67 o 
  -1  -8   9       36.77       36.72      5.27 o 
   0  -8   9       73.43       77.21      2.99 o 
   1  -8   9       28.76       19.37      2.70 o 
   2  -8   9        6.76       15.75      5.43 o 
   3  -8   9        0.21        4.48      2.12 o 
   4  -8   9       25.62       28.45      2.57 o 
   5  -8   9        1.41       -1.10      2.70 o 
   6  -8   9        0.01       -1.27      2.96 o 
  -8  -7   9        2.87        0.22      4.39 o 
  -7  -7   9        2.31       -3.94      4.35 o 
  -6  -7   9       29.74       31.98      4.75 o 
  -5  -7   9        7.14       11.02      4.73 o 
  -4  -7   9        1.38        1.67      4.53 o 
  -3  -7   9       18.31       17.91      3.56 o 
  -2  -7   9        9.10        9.53      2.60 o 
  -1  -7   9       19.55       21.65      2.80 o 
   0  -7   9       30.77       34.69      3.81 o 
   1  -7   9       86.59      101.90      5.80 o 
   2  -7   9       18.36       30.17      2.41 o 
   3  -7   9        1.34        4.88      2.35 o 
   4  -7   9        1.56        7.78      3.17 o 
   5  -7   9        3.13        2.97      3.17 o 
   6  -7   9        4.74        8.78      3.25 o 
   7  -7   9       15.63       26.49      5.31 o 
  -9  -6   9        0.45       -0.74      4.93 o 
  -8  -6   9        2.42        9.49      4.79 o 
  -7  -6   9        0.04       -1.19      4.57 o 
  -6  -6   9       50.34       51.11      4.73 o 
  -5  -6   9        0.30        1.85      3.50 o 
  -4  -6   9        1.13       -2.38      3.86 o 
  -3  -6   9       24.41       26.95      2.85 o 
  -2  -6   9       13.36       24.95     11.46 o 
  -1  -6   9      144.79      154.38      6.52 o 
   0  -6   9      107.61      107.96      2.92 o 
   1  -6   9       80.96       70.74      3.04 o 
   2  -6   9       61.46       47.76      3.14 o 
   3  -6   9       22.89       39.39      2.75 o 
   4  -6   9        1.57       10.24      3.28 o 
   5  -6   9       28.81       29.13      2.93 o 
   6  -6   9        0.98       -3.13      3.13 o 
   7  -6   9        2.24        2.68      6.35 o 
  -9  -5   9        5.58        1.27      4.28 o 
  -8  -5   9        4.00        5.71      4.30 o 
  -7  -5   9        2.50        2.27      4.26 o 
  -6  -5   9        1.46       -1.43      4.67 o 
  -5  -5   9       79.65       77.02      4.91 o 
  -4  -5   9        9.07        6.08      3.69 o 
  -3  -5   9      113.36      122.51      2.92 o 
  -2  -5   9        0.45       -1.02      2.75 o 
  -1  -5   9        1.83        1.61      2.77 o 
   0  -5   9      299.07      340.62      4.32 o 
   1  -5   9      437.45      489.00      3.84 o 
   2  -5   9      312.95      353.48     11.30 o 
   3  -5   9       13.25       24.71      3.04 o 
   4  -5   9        1.85        8.50      3.40 o 
   5  -5   9        0.73        1.99      3.54 o 
   6  -5   9        0.75        3.51      3.20 o 
   7  -5   9        0.12        1.26      3.70 o 
 -10  -4   9        4.29        6.36      5.15 o 
  -9  -4   9        0.01       -2.11      4.73 o 
  -8  -4   9       27.83       17.16      4.61 o 
  -7  -4   9        0.01       -0.78      4.24 o 
  -6  -4   9       14.78       14.59      3.68 o 
  -5  -4   9       20.01       16.87      3.61 o 
  -4  -4   9       30.91       37.82      3.35 o 
  -3  -4   9       76.36       68.03      3.52 o 
  -2  -4   9       91.53       91.93      3.09 o 
  -1  -4   9      144.40      136.30      4.86 o 
   0  -4   9      400.09      445.96      6.45 o 
   1  -4   9      197.96      169.60      6.03 o 
   2  -4   9        4.79        4.37      3.04 o 
   3  -4   9        0.89       -4.21      5.09 o 
   4  -4   9        7.80        6.67      2.74 o 
   5  -4   9        3.16        2.82      4.48 o 
   6  -4   9        1.73        4.52      2.79 o 
 -10  -3   9        0.77       -5.15      5.15 o 
  -9  -3   9        0.22        3.10      4.53 o 
  -8  -3   9        9.56        6.56      3.48 o 
  -7  -3   9        0.03        1.28      3.14 o 
  -6  -3   9       21.83       16.90      2.99 o 
  -5  -3   9       32.79       29.36      3.74 o 
  -4  -3   9      240.09      221.38      5.60 o 
  -3  -3   9       19.46       15.25      2.68 o 
  -2  -3   9        0.41        2.47      2.60 o 
  -1  -3   9      152.98      158.15      2.80 o 
   0  -3   9       28.94       29.82      2.45 o 
   1  -3   9      637.89      692.23      8.95 o 
   2  -3   9        4.29       14.08      2.76 o 
   3  -3   9       12.61       29.59      4.27 o 
   4  -3   9       48.66       66.50      3.17 o 
   5  -3   9       11.83        8.64      3.38 o 
   6  -3   9        4.06       -2.08      4.74 o 
 -10  -2   9        4.30        1.53      3.38 o 
  -9  -2   9       13.86       19.47      3.28 o 
  -8  -2   9        0.24        1.04      2.94 o 
  -7  -2   9       28.90       26.88      3.09 o 
  -6  -2   9      115.85      122.90      3.05 o 
  -5  -2   9       78.07       84.62      3.83 o 
  -4  -2   9      140.81      130.37      3.81 o 
  -3  -2   9       16.59       18.09      3.25 o 
  -2  -2   9       50.18       51.65      2.71 o 
  -1  -2   9      349.95      382.44      4.71 o 
   0  -2   9      133.92      113.28      2.82 o 
   1  -2   9      124.14      139.10      7.78 o 
   2  -2   9        1.04        0.80      2.98 o 
   3  -2   9       34.71       45.86      2.55 o 
   4  -2   9       13.37       11.39      3.89 o 
   5  -2   9        9.69       20.37      3.69 o 
   6  -2   9        4.78        7.78      3.73 o 
 -10  -1   9        0.90        0.55      3.02 o 
  -9  -1   9        4.38        6.65      2.83 o 
  -8  -1   9       33.03       35.22      2.87 o 
  -7  -1   9       68.39       70.40      3.08 o 
  -6  -1   9        2.52        4.81      3.15 o 
  -5  -1   9        2.31        1.60      3.15 o 
  -4  -1   9        9.31        2.55      3.31 o 
  -3  -1   9      153.25      137.49      8.77 o 
  -2  -1   9      224.83      225.20      3.37 o 
  -1  -1   9       10.99       10.09      2.53 o 
   0  -1   9       70.94       85.00      2.72 o 
   1  -1   9       54.91       47.10      2.58 o 
   2  -1   9      218.96      242.20     10.62 o 
   3  -1   9        4.89        6.78      2.77 o 
   4  -1   9        0.72        7.10      3.31 o 
   5  -1   9        4.06        9.49      3.47 o 
   6  -1   9       18.31        7.24      2.87 o 
 -10   0   9       14.97       13.09      2.89 o 
  -9   0   9        0.14       -1.61      2.65 o 
  -8   0   9       24.75       23.55      2.80 o 
  -7   0   9        2.12       -0.60      2.75 o 
  -6   0   9      181.90      179.99      4.28 o 
  -5   0   9       22.16       27.97      3.67 o 
  -4   0   9        6.56        9.33      4.33 o 
  -3   0   9      211.18      191.62      3.97 o 
  -2   0   9       22.92       13.57      3.15 o 
  -1   0   9      154.11      145.20      4.37 o 
   0   0   9      376.41      412.26     15.20 o 
   1   0   9        5.12        2.44      3.00 o 
   2   0   9       25.90       37.89      3.28 o 
   3   0   9        0.50       -2.86      3.32 o 
   4   0   9       22.08       24.47      7.32 o 
   5   0   9        6.27       10.67      3.34 o 
 -11   1   9        0.02        1.09      3.90 o 
 -10   1   9        6.66        5.20      3.33 o 
  -9   1   9       43.31       43.85      2.78 o 
  -8   1   9       87.24       85.23      4.91 o 
  -7   1   9       76.60       70.16      2.95 o 
  -6   1   9       40.19       37.57      3.42 o 
  -5   1   9       76.94       66.72      5.11 o 
  -4   1   9       39.30       56.26      4.89 o 
  -3   1   9        3.58        2.32      2.69 o 
  -2   1   9       17.12       17.18      3.21 o 
  -1   1   9       43.32       39.52      3.21 o 
   0   1   9        2.07        1.77      2.16 o 
   1   1   9      103.58      124.71      3.36 o 
   2   1   9        0.30        6.75      3.20 o 
   3   1   9       18.29       14.78      3.35 o 
   4   1   9        3.77        5.64      2.92 o 
   5   1   9        2.47        1.77      3.34 o 
 -10   2   9        5.21        1.05      3.38 o 
  -9   2   9        0.83       -0.11      3.46 o 
  -8   2   9       10.51        7.79      2.52 o 
  -7   2   9        4.58        2.74      2.57 o 
  -6   2   9       14.31        9.96      4.51 o 
  -5   2   9       62.24       54.66      4.57 o 
  -4   2   9       23.94       19.51      4.71 o 
  -3   2   9       26.36       39.05      2.61 o 
  -2   2   9       64.00       53.39      3.22 o 
  -1   2   9      214.37      205.29     10.74 o 
   0   2   9      120.23      107.15      2.84 o 
   1   2   9       69.82       81.92      4.40 o 
   2   2   9        1.72       -2.54      3.35 o 
   3   2   9       23.35       20.66      2.82 o 
   4   2   9        1.11       -5.01      5.01 o 
 -10   3   9        2.77        2.49      3.30 o 
  -9   3   9        0.01       -3.40      3.40 o 
  -8   3   9       24.04       27.91      2.95 o 
  -7   3   9        6.71        7.82      3.35 o 
  -6   3   9        0.21       -1.85      4.18 o 
  -5   3   9       64.43       54.03      4.51 o 
  -4   3   9      149.82      132.36      4.83 o 
  -3   3   9       20.27       13.16      4.20 o 
  -2   3   9       74.25       81.78     11.85 o 
  -1   3   9        0.94        2.77      4.09 o 
   0   3   9       14.92       12.81      4.55 o 
   1   3   9       25.15       24.16      3.03 o 
   2   3   9       11.38       16.32      2.92 o 
   3   3   9        0.12       -0.97      4.24 o 
 -10   4   9       12.32        4.68      3.25 o 
  -9   4   9       15.57       14.02      4.68 o 
  -8   4   9        0.02        2.89      2.69 o 
  -7   4   9       12.23       13.13      5.16 o 
  -6   4   9       23.95       10.92      4.33 o 
  -5   4   9       41.46       43.95      4.61 o 
  -4   4   9       47.29       44.58      4.79 o 
  -3   4   9      154.51      145.02      5.27 o 
  -2   4   9        7.86       12.85      4.73 o 
  -1   4   9        0.53       -2.08      3.26 o 
   0   4   9       23.58       20.60      3.31 o 
   1   4   9        0.35        2.96      3.10 o 
   2   4   9       74.12       72.11      3.49 o 
  -9   5   9        1.15       -1.03      2.74 o 
  -8   5   9        8.24        3.00      3.37 o 
  -7   5   9       11.17        6.06      3.22 o 
  -6   5   9        6.70        3.76      4.20 o 
  -5   5   9        1.65        6.96      3.12 o 
  -4   5   9       22.52       22.11      4.53 o 
  -3   5   9        5.24       -2.29      4.71 o 
  -2   5   9       44.31       35.00      5.19 o 
  -1   5   9       27.17       19.75      3.80 o 
   0   5   9        9.81       10.55      5.94 o 
   1   5   9       30.30       31.89      6.63 o 
  -9   6   9        2.70        1.86      5.01 o 
  -8   6   9        6.18        8.58      2.79 o 
  -7   6   9        1.02        1.52      2.63 o 
  -6   6   9        0.46       -2.53      4.67 o 
  -5   6   9        0.33        4.71      4.87 o 
  -4   6   9       36.32       36.07      4.61 o 
  -3   6   9       42.99       39.99      4.73 o 
  -2   6   9       24.83       18.12      3.80 o 
  -1   6   9       15.27       12.49      5.19 o 
   0   6   9        4.38       -2.94      4.43 o 
  -8   7   9       15.76        8.71      3.20 o 
  -7   7   9       16.21       16.96      4.20 o 
  -6   7   9       16.49       10.70      3.40 o 
  -5   7   9        0.32       -2.11      4.71 o 
  -4   7   9       10.89       10.72      4.69 o 
  -3   7   9        4.53        5.83      4.63 o 
  -2   7   9       30.19       20.84      4.81 o 
  -1 -12  10       36.13       42.44      4.27 o 
   0 -12  10        9.69        6.74      4.16 o 
   1 -12  10       12.67       13.32      3.12 o 
   2 -12  10        7.28        1.98      2.68 o 
   3 -12  10        0.15       -0.34      2.72 o 
  -4 -11  10        1.59        4.22      3.74 o 
  -3 -11  10       10.54       11.69      4.87 o 
  -2 -11  10        6.35        6.24      4.63 o 
  -1 -11  10        2.39       -2.52      3.92 o 
   0 -11  10        7.44        8.41      2.70 o 
   1 -11  10        5.22        4.10      2.55 o 
   2 -11  10       11.77        4.97      2.71 o 
   3 -11  10        1.00       -0.41      2.55 o 
   4 -11  10        8.78       11.62      2.73 o 
  -5 -10  10       12.91        7.68      5.39 o 
  -4 -10  10       19.84       23.54      5.37 o 
  -3 -10  10       32.12       33.71      5.03 o 
  -2 -10  10       17.54       12.10      4.45 o 
  -1 -10  10        8.94        7.75      3.35 o 
   0 -10  10       11.96       15.29      2.64 o 
   1 -10  10        2.33        0.43      2.71 o 
   2 -10  10        0.30        0.71      2.44 o 
   3 -10  10        1.09        3.63      4.99 o 
   4 -10  10        0.55       -1.65      2.74 o 
   5 -10  10        4.28        5.56      2.43 o 
  -6  -9  10        3.54        3.42      3.88 o 
  -5  -9  10        0.87       -4.20      5.03 o 
  -4  -9  10        5.78        1.15      4.75 o 
  -3  -9  10       33.04       33.59      5.07 o 
  -2  -9  10       22.54       16.01      3.20 o 
  -1  -9  10       54.68       46.76      3.67 o 
   0  -9  10      127.35      123.52      4.09 o 
   1  -9  10       21.08       22.06      3.24 o 
   2  -9  10        9.21        1.04      2.78 o 
   3  -9  10       21.31       15.01      2.49 o 
   4  -9  10       10.22        5.45      2.42 o 
   5  -9  10        6.65       14.22      5.26 o 
  -7  -8  10        4.34        0.86      4.18 o 
  -6  -8  10       11.75       12.19      4.75 o 
  -5  -8  10       89.52       86.30      4.89 o 
  -4  -8  10       49.30       51.36      4.49 o 
  -3  -8  10       41.88       46.91      3.57 o 
  -2  -8  10      192.23      187.20      9.57 o 
  -1  -8  10       32.60       38.79      3.22 o 
   0  -8  10        1.39        5.29      2.77 o 
   1  -8  10        0.53        4.87      2.45 o 
   2  -8  10        3.05        2.75      2.86 o 
   3  -8  10        1.58        1.52      2.49 o 
   4  -8  10        0.92        1.63      2.84 o 
   5  -8  10        0.02        0.34      3.63 o 
   6  -8  10        0.54        0.16      2.66 o 
  -8  -7  10        2.21        4.33      4.85 o 
  -7  -7  10       20.43       22.95      4.65 o 
  -6  -7  10      121.89      115.81      5.47 o 
  -5  -7  10        8.98       -0.16      4.14 o 
  -4  -7  10       55.78       61.84      5.09 o 
  -3  -7  10       13.28       11.73      2.93 o 
  -2  -7  10       44.52       42.88      4.05 o 
  -1  -7  10      374.42      349.51     13.08 o 
   0  -7  10        5.70        3.47      2.78 o 
   1  -7  10       92.31       80.57      2.91 o 
   2  -7  10       54.16       46.68      2.62 o 
   3  -7  10        7.83        6.20      2.50 o 
   4  -7  10        7.96        4.55      2.49 o 
   5  -7  10        9.61        8.19      3.12 o 
   6  -7  10        9.18       15.64      6.01 o 
  -8  -6  10        3.78        2.31      3.74 o 
  -7  -6  10       10.10        1.03      4.08 o 
  -6  -6  10       17.06       13.86      4.26 o 
  -5  -6  10        2.43       -3.08      4.18 o 
  -4  -6  10       52.53       50.32      3.96 o 
  -3  -6  10       29.96       35.06      2.83 o 
  -2  -6  10        1.38        0.61      2.97 o 
  -1  -6  10       28.94       27.50      2.92 o 
   0  -6  10        0.73        2.73      2.68 o 
   1  -6  10       63.20       48.23      3.29 o 
   2  -6  10        0.21        2.19      2.51 o 
   3  -6  10        2.22        2.67      2.59 o 
   4  -6  10        3.54        3.26      3.78 o 
   5  -6  10        0.03       -3.23      3.23 o 
   6  -6  10        6.50       11.12      5.75 o 
  -9  -5  10        0.70        5.59      5.31 o 
  -8  -5  10        2.61       11.47      4.06 o 
  -7  -5  10       72.48       71.85      5.03 o 
  -6  -5  10      102.39      103.20      5.11 o 
  -5  -5  10       75.67       75.49      4.20 o 
  -4  -5  10        1.45        2.53      2.97 o 
  -3  -5  10       96.78       99.46      3.62 o 
  -2  -5  10      105.15      114.28      3.55 o 
  -1  -5  10       68.28       73.89      2.97 o 
   0  -5  10      538.27      531.76     15.28 o 
   1  -5  10       20.80       34.10      2.91 o 
   2  -5  10       10.59        4.22      2.10 o 
   3  -5  10        7.16        2.58      4.55 o 
   4  -5  10        3.47        8.84      3.21 o 
   5  -5  10        0.29        4.32      3.41 o 
   6  -5  10        4.53        6.38      2.95 o 
  -9  -4  10        2.50        1.63      4.79 o 
  -8  -4  10        0.86        0.22      4.30 o 
  -7  -4  10        8.76        8.83      4.61 o 
  -6  -4  10        0.62        1.34      3.23 o 
  -5  -4  10      161.18      159.06      4.50 o 
  -4  -4  10      170.43      182.32      9.60 o 
  -3  -4  10       36.36       35.17      3.57 o 
  -2  -4  10      149.91      163.10      3.78 o 
  -1  -4  10       15.72       11.98      3.53 o 
   0  -4  10        1.17        1.05      2.68 o 
   1  -4  10       49.20       39.14      3.04 o 
   2  -4  10        1.80        2.80      2.64 o 
   3  -4  10        0.12       -1.84      6.53 o 
   4  -4  10       14.87       17.31      3.60 o 
   5  -4  10        1.04        3.80      4.60 o 
   6  -4  10       18.46       21.84      3.54 o 
 -10  -3  10       18.25       13.56      4.47 o 
  -9  -3  10       19.77       23.27      4.87 o 
  -8  -3  10       10.44        2.80      3.48 o 
  -7  -3  10        8.97        7.45      3.19 o 
  -6  -3  10       68.10       67.95      3.42 o 
  -5  -3  10       93.06      100.95      3.65 o 
  -4  -3  10      119.31      129.05      4.92 o 
  -3  -3  10       48.65       52.18      3.52 o 
  -2  -3  10       22.31       17.99      2.87 o 
  -1  -3  10       40.72       46.64      2.98 o 
   0  -3  10        7.23        8.70      2.85 o 
   1  -3  10       35.43       26.46      2.47 o 
   2  -3  10       36.38       28.75      2.80 o 
   3  -3  10        2.88        3.16      5.08 o 
   4  -3  10        1.03       -1.45      3.29 o 
   5  -3  10        0.89        3.05      3.30 o 
 -10  -2  10        2.38        3.03      3.23 o 
  -9  -2  10        7.94        7.85      3.09 o 
  -8  -2  10        3.72        7.31      2.99 o 
  -7  -2  10        0.46       -1.88      2.93 o 
  -6  -2  10        2.35        2.23      3.97 o 
  -5  -2  10        0.96       -2.99      2.99 o 
  -4  -2  10      189.08      175.48      3.92 o 
  -3  -2  10      267.31      302.26      6.28 o 
  -2  -2  10      201.16      194.12      3.69 o 
  -1  -2  10       30.98       32.21      2.71 o 
   0  -2  10       20.86       18.13      2.78 o 
   1  -2  10       64.74       55.62      2.96 o 
   2  -2  10        4.87        2.31      2.68 o 
   3  -2  10       14.10        5.11      3.35 o 
   4  -2  10        0.46       -2.92      5.62 o 
   5  -2  10        1.00        5.61      3.52 o 
 -10  -1  10        0.08        1.56      2.92 o 
  -9  -1  10        6.71        4.22      3.04 o 
  -8  -1  10       21.90       27.16      3.15 o 
  -7  -1  10       39.71       39.86      3.16 o 
  -6  -1  10       43.35       56.66      6.03 o 
  -5  -1  10       34.11       34.36      3.84 o 
  -4  -1  10       39.69       41.97      5.50 o 
  -3  -1  10       55.83       63.65      3.83 o 
  -2  -1  10       13.23       25.78      3.41 o 
  -1  -1  10        3.29        4.43      2.87 o 
   0  -1  10       76.07       78.22      2.93 o 
   1  -1  10       13.95       17.54      2.40 o 
   2  -1  10        0.15       -3.04      5.07 o 
   3  -1  10        2.26        2.93      3.51 o 
   4  -1  10        0.34        8.57      3.07 o 
   5  -1  10        1.98        0.30      4.28 o 
 -10   0  10        1.60        0.12      3.10 o 
  -9   0  10        0.09       -0.22      2.66 o 
  -8   0  10      231.46      224.83      7.30 o 
  -7   0  10       80.71       88.85      3.34 o 
  -6   0  10        2.35       -2.84      3.71 o 
  -5   0  10       34.77       33.73      4.30 o 
  -4   0  10       58.79       56.10      4.95 o 
  -3   0  10      142.91      129.29      6.71 o 
  -2   0  10      117.95      122.65      5.69 o 
  -1   0  10       36.89       37.18      2.63 o 
   0   0  10        3.82        4.27      2.48 o 
   1   0  10       15.21       15.16      2.68 o 
   2   0  10       80.69       63.10      3.08 o 
   3   0  10        3.35       -3.38      3.38 o 
   4   0  10       10.79        4.44      7.86 o 
 -10   1  10        0.05        0.81      2.71 o 
  -9   1  10        5.29        5.55      3.04 o 
  -8   1  10       35.90       33.32      3.63 o 
  -7   1  10       44.10       53.13      3.22 o 
  -6   1  10       72.48       76.04      4.91 o 
  -5   1  10        2.10        4.22      4.41 o 
  -4   1  10       36.81       49.16      5.03 o 
  -3   1  10        7.93        2.77      2.98 o 
  -2   1  10       89.99       92.17      5.93 o 
  -1   1  10      128.31      125.85      6.68 o 
   0   1  10       36.92       38.54      3.26 o 
   1   1  10       22.98       21.47      3.15 o 
   2   1  10       55.27       58.19      3.89 o 
   3   1  10        0.22       -2.03      3.15 o 
   4   1  10        8.66       11.24      3.85 o 
 -10   2  10        0.42       -0.38      2.72 o 
  -9   2  10        6.78        8.68      2.65 o 
  -8   2  10        0.18        0.73      3.34 o 
  -7   2  10        9.65       10.16      3.01 o 
  -6   2  10       74.65       67.51      4.57 o 
  -5   2  10       66.21       71.53      4.49 o 
  -4   2  10       78.19       84.09      4.81 o 
  -3   2  10        2.26        4.88      2.91 o 
  -2   2  10       44.08       45.69      3.28 o 
  -1   2  10       27.66       21.49      4.18 o 
   0   2  10        7.24       10.52      3.26 o 
   1   2  10       51.09       51.61      7.16 o 
   2   2  10        8.28        6.89      3.25 o 
   3   2  10       22.50        9.62      3.44 o 
 -10   3  10        9.47        7.24      2.92 o 
  -9   3  10        0.08        2.32      2.82 o 
  -8   3  10        0.35       -2.75      3.01 o 
  -7   3  10        1.90        3.92      3.17 o 
  -6   3  10       45.62       51.56      4.47 o 
  -5   3  10       52.16       64.25      4.39 o 
  -4   3  10        9.27       13.98      4.59 o 
  -3   3  10        0.32        0.84      5.15 o 
  -2   3  10       36.47       33.82      4.19 o 
  -1   3  10       47.13       37.60      3.51 o 
   0   3  10       18.89       12.45      4.34 o 
   1   3  10        1.21        5.94      3.02 o 
   2   3  10       20.21       16.25      3.11 o 
  -9   4  10        4.22        2.71      2.98 o 
  -8   4  10        0.11       -1.54      3.26 o 
  -7   4  10        0.82       -1.29      5.24 o 
  -6   4  10        1.59        1.83      4.85 o 
  -5   4  10       36.65       37.07      4.81 o 
  -4   4  10       52.97       58.24      3.90 o 
  -3   4  10        6.18        7.20      4.71 o 
  -2   4  10        0.90        2.47      4.97 o 
  -1   4  10        4.72        1.52      3.49 o 
   0   4  10        1.45       -0.06      5.38 o 
   1   4  10        0.91        3.72      3.27 o 
  -9   5  10       38.74       35.88      3.66 o 
  -8   5  10        4.92        9.61      5.04 o 
  -7   5  10        3.98       -3.16      3.16 o 
  -6   5  10        0.24        5.49      3.44 o 
  -5   5  10       17.61        8.81      4.35 o 
  -4   5  10        6.96       10.36      4.73 o 
  -3   5  10       48.75       46.17      5.05 o 
  -2   5  10        0.74       -1.81      4.81 o 
  -1   5  10        1.00       -0.60      5.05 o 
   0   5  10        0.09       -0.03      2.86 o 
  -8   6  10        9.61        6.32      3.66 o 
  -7   6  10        2.60        8.23      3.18 o 
  -6   6  10        8.98       11.39      5.07 o 
  -5   6  10       17.24       15.03      5.15 o 
  -4   6  10        0.10       -5.01      5.01 o 
  -3   6  10       12.15       17.38      4.53 o 
  -2   6  10       14.39       13.16      4.59 o 
  -1 -12  11       10.15       10.25      4.97 o 
   0 -12  11        5.29        4.20      3.72 o 
   1 -12  11       14.48        6.30      6.58 o 
  -2 -11  11        5.00        2.64      3.78 o 
  -1 -11  11        0.17       -2.05      3.16 o 
   0 -11  11        1.77        3.19      2.88 o 
   1 -11  11        0.36       -3.43      5.10 o 
   2 -11  11        4.15        8.64      3.32 o 
   3 -11  11        1.87       -2.00      2.60 o 
  -5 -10  11        3.75        3.20      4.99 o 
  -4 -10  11        7.98        4.69      4.45 o 
  -2 -10  11       23.00       27.03      3.47 o 
  -1 -10  11       23.26       27.89      3.91 o 
   0 -10  11       33.71       36.53      3.99 o 
   1 -10  11       29.06       26.63      2.67 o 
   2 -10  11        2.60        4.53      2.77 o 
   3 -10  11        3.35        7.67      2.86 o 
   4 -10  11        0.13       -1.00      3.20 o 
  -6  -9  11        8.57        0.64      5.27 o 
  -5  -9  11        4.45        4.47      4.83 o 
  -4  -9  11        3.64       -0.95      4.87 o 
  -3  -9  11        2.37        2.43      5.48 o 
  -2  -9  11        4.32        5.46      3.19 o 
  -1  -9  11       19.43       21.48      4.04 o 
   0  -9  11       16.45       19.64      2.77 o 
   1  -9  11        8.68        9.29      6.37 o 
   2  -9  11        0.16       -1.42      2.82 o 
   3  -9  11       17.70       24.62      7.94 o 
   4  -9  11        0.50        0.81      2.31 o 
  -7  -8  11        0.75        4.93      4.97 o 
  -6  -8  11        0.25       -4.89      4.89 o 
  -5  -8  11       53.38       49.79      5.05 o 
  -4  -8  11        3.15        6.03      5.05 o 
  -3  -8  11       73.74       71.60      5.04 o 
  -2  -8  11       82.17       84.24      5.97 o 
  -1  -8  11        5.10        9.83      2.93 o 
   0  -8  11       64.58       77.56      3.02 o 
   1  -8  11       17.70       22.18      2.86 o 
   2  -8  11       33.14       36.23      2.48 o 
   3  -8  11        0.24        1.47      2.52 o 
   4  -8  11        1.66       -1.27      2.57 o 
   5  -8  11        6.52        2.69      2.73 o 
  -8  -7  11        7.81       -2.96      4.73 o 
  -7  -7  11        0.07        6.94      4.61 o 
  -6  -7  11       14.69       15.97      4.37 o 
  -5  -7  11       28.32       25.67      4.83 o 
  -4  -7  11       38.80       37.52      3.84 o 
  -3  -7  11        1.34       -0.99      3.38 o 
  -2  -7  11       55.82       58.90      3.37 o 
  -1  -7  11       34.24       45.66      3.25 o 
   0  -7  11        1.55       -1.37      2.71 o 
   1  -7  11       21.73       32.71      3.10 o 
   2  -7  11        0.40       -3.72      3.88 o 
   3  -7  11        8.52        9.70      2.64 o 
   4  -7  11       30.51       40.47      2.72 o 
   5  -7  11        8.63       14.35      3.72 o 
  -8  -6  11        6.63        5.91      5.43 o 
  -7  -6  11       18.82        8.03      4.75 o 
  -6  -6  11        1.30       -5.05      5.05 o 
  -5  -6  11       34.71       28.91      4.28 o 
  -4  -6  11       56.90       56.47      3.47 o 
  -3  -6  11       16.69       16.03      3.44 o 
  -2  -6  11        3.44        5.30      2.88 o 
  -1  -6  11        7.79        8.27      2.72 o 
   0  -6  11       20.02       30.86      2.77 o 
   1  -6  11      140.75      166.07      4.21 o 
   2  -6  11        4.59        5.44      4.27 o 
   3  -6  11       14.78       14.80      2.74 o 
   4  -6  11        3.31        3.02      2.95 o 
   5  -6  11        4.80       -1.71      2.98 o 
  -9  -5  11        2.26        5.29      5.17 o 
  -8  -5  11        0.15       -0.74      4.69 o 
  -7  -5  11        8.85       10.14      4.77 o 
  -6  -5  11        6.74        0.94      3.61 o 
  -5  -5  11        1.81        1.29      3.72 o 
  -4  -5  11       33.38       32.97      3.70 o 
  -3  -5  11      130.47      135.28      6.59 o 
  -2  -5  11       60.27       64.15      3.32 o 
  -1  -5  11      241.94      255.94      6.06 o 
   0  -5  11      120.48      136.79      3.66 o 
   1  -5  11        3.50        0.89      2.56 o 
   2  -5  11       53.39       65.87      2.92 o 
   3  -5  11        1.51       -2.05      2.76 o 
   4  -5  11        5.73       12.02      3.84 o 
   5  -5  11        4.05        1.43      3.40 o 
  -9  -4  11        3.06        0.34      4.57 o 
  -8  -4  11       40.66       44.44      4.87 o 
  -7  -4  11        2.05        1.38      3.48 o 
  -6  -4  11        4.54        2.93      3.13 o 
  -5  -4  11        5.57        5.23      3.74 o 
  -4  -4  11       82.11       80.31      4.80 o 
  -3  -4  11        7.77        9.38      3.61 o 
  -2  -4  11      165.03      180.43      4.09 o 
  -1  -4  11       41.67       47.78      3.08 o 
   0  -4  11       10.70        8.61      2.50 o 
   1  -4  11       41.73       49.27      2.87 o 
   2  -4  11        1.30        3.79      2.84 o 
   3  -4  11        0.52       -2.11      2.89 o 
   4  -4  11        6.40        5.36      5.32 o 
   5  -4  11        1.33        3.66      3.00 o 
  -9  -3  11        0.34        2.81      3.55 o 
  -8  -3  11       17.58       22.13      3.32 o 
  -7  -3  11       11.52        8.63      3.29 o 
  -6  -3  11       58.44       59.25      3.90 o 
  -5  -3  11       24.84       18.43      3.80 o 
  -4  -3  11       13.07       17.22      3.97 o 
  -3  -3  11      149.10      132.15      5.05 o 
  -2  -3  11        9.04        3.45      2.98 o 
  -1  -3  11      106.27      111.86      3.41 o 
   0  -3  11       26.61       36.45      2.76 o 
   1  -3  11        3.80        4.47      2.85 o 
   2  -3  11       86.61       93.21      3.05 o 
   3  -3  11       15.81       25.41      6.64 o 
   4  -3  11        2.43        2.31     11.22 o 
 -10  -2  11        3.15        1.07      4.73 o 
  -9  -2  11        0.07       -0.36      3.37 o 
  -8  -2  11        2.10        0.92      3.04 o 
  -7  -2  11       56.69       51.05      3.53 o 
  -6  -2  11       37.55       40.96      3.99 o 
  -5  -2  11       30.49       32.37      5.97 o 
  -4  -2  11        3.34        4.00      3.71 o 
  -3  -2  11      130.64      127.42      3.78 o 
  -2  -2  11       89.35       95.05      3.31 o 
  -1  -2  11       43.65       46.10      3.02 o 
   0  -2  11      165.54      174.21      3.21 o 
   1  -2  11        0.69        2.81      2.73 o 
   2  -2  11        0.23        5.12      2.65 o 
   3  -2  11        4.63       11.46      3.29 o 
   4  -2  11        0.66       -6.28      6.28 o 
 -10  -1  11        0.29        2.84      3.05 o 
  -9  -1  11        0.49        5.85      3.03 o 
  -8  -1  11       24.74       25.87      3.09 o 
  -7  -1  11       11.16        8.39      2.97 o 
  -6  -1  11       76.30       63.72      6.62 o 
  -5  -1  11      165.35      178.65      5.71 o 
  -4  -1  11      158.97      151.26      4.26 o 
  -3  -1  11        6.06        2.47      4.66 o 
  -2  -1  11        7.33        5.75      3.42 o 
  -1  -1  11        4.82        3.42      2.81 o 
   0  -1  11       93.57      108.33      6.42 o 
   1  -1  11      106.76      122.53      6.24 o 
   2  -1  11        2.69        5.07      5.94 o 
   3  -1  11       12.36       11.12      3.32 o 
   4  -1  11        1.61        3.63      8.76 o 
 -10   0  11        1.04        5.38      3.39 o 
  -9   0  11        2.62        2.87      4.13 o 
  -8   0  11      107.41       94.88      5.63 o 
  -7   0  11        1.72        3.00      3.73 o 
  -6   0  11       18.38       12.71      4.77 o 
  -5   0  11       42.71       43.81      5.05 o 
  -4   0  11       23.24       19.11      4.81 o 
  -3   0  11       41.50       47.02      3.58 o 
  -2   0  11      136.68      152.93      3.40 o 
  -1   0  11       84.70       77.84      3.68 o 
   0   0  11        3.03        2.10      2.97 o 
   1   0  11        7.48        8.34      2.55 o 
   2   0  11        2.09        0.10      3.27 o 
   3   0  11        0.37       -3.29      3.29 o 
 -10   1  11       41.31       35.13      3.28 o 
  -9   1  11       17.88       17.92      3.30 o 
  -8   1  11        6.83        3.86      3.08 o 
  -7   1  11        0.70       -2.49      5.03 o 
  -6   1  11        5.94       11.37      4.33 o 
  -5   1  11       75.97       64.03      4.67 o 
  -4   1  11      142.46      122.23      5.07 o 
  -3   1  11       32.40       31.69      4.02 o 
  -2   1  11        0.93        1.51      7.19 o 
  -1   1  11       24.38       27.62      3.29 o 
   0   1  11       66.57       70.04      3.05 o 
   1   1  11       22.56       15.56      3.28 o 
   2   1  11       48.21       42.19      3.50 o 
  -9   2  11       27.99       21.74      3.14 o 
  -8   2  11        7.58        5.91      3.18 o 
  -7   2  11        1.09        0.52      4.41 o 
  -6   2  11       15.24       17.36      4.67 o 
  -5   2  11        2.27       10.70      4.35 o 
  -4   2  11       16.62       17.10      3.58 o 
  -3   2  11      245.35      225.92      6.07 o 
  -2   2  11      108.11      113.65      3.28 o 
  -1   2  11        1.59       -0.66      2.81 o 
   0   2  11        3.08        5.12      2.87 o 
   1   2  11        0.22       -2.87      3.04 o 
   2   2  11        0.17        1.14      3.00 o 
  -9   3  11        1.11        0.43      3.73 o 
  -8   3  11        7.78        8.32      5.96 o 
  -7   3  11       48.39       43.71      4.65 o 
  -6   3  11       56.57       60.93      4.59 o 
  -5   3  11       49.20       40.31      4.79 o 
  -4   3  11       68.46       59.66      4.81 o 
  -3   3  11       11.47       10.56      4.83 o 
  -2   3  11        5.08       -0.22      3.30 o 
  -1   3  11       19.67       29.20      3.39 o 
   0   3  11        2.91        6.03      3.01 o 
   1   3  11       11.87        8.74      3.94 o 
  -8   4  11       29.67       28.08      3.62 o 
  -7   4  11       15.00        5.61      4.95 o 
  -6   4  11        0.74        4.10      4.83 o 
  -5   4  11        0.48        0.34      4.83 o 
  -4   4  11        1.10       -0.60      4.87 o 
  -3   4  11        0.98        4.55      4.39 o 
  -2   4  11       75.51       67.91      5.39 o 
  -1   4  11       10.44        8.20      3.33 o 
  -7   5  11        9.03        5.02      3.35 o 
  -6   5  11       61.56       58.38      4.69 o 
  -5   5  11        0.38       -0.50      5.09 o 
  -4   5  11       18.96       15.05      5.35 o 
  -3   5  11       15.05       10.56      4.99 o 
  -2   5  11        2.87        5.35      5.03 o 
  -2 -11  12        0.91        5.61      5.08 o 
  -1 -11  12        0.49        4.79      3.10 o 
   0 -11  12        2.08        0.35      3.25 o 
   1 -11  12        0.33       -2.71      2.71 o 
   2 -11  12        6.88       12.73      4.47 o 
  -4 -10  12        0.24       -1.89      5.19 o 
  -3 -10  12        1.75        1.39     10.52 o 
  -2 -10  12        2.64       -3.11      3.46 o 
  -1 -10  12        4.63        1.33      3.76 o 
   0 -10  12        0.01        3.39      3.14 o 
   1 -10  12        0.45        2.12      2.83 o 
   2 -10  12        0.49       -0.14      3.64 o 
   3 -10  12        0.42       -2.54      4.06 o 
  -5  -9  12        8.90        3.40      5.29 o 
  -4  -9  12        0.25       -2.15      5.33 o 
  -3  -9  12        8.68       10.28      5.16 o 
  -2  -9  12       19.49       18.22      3.42 o 
  -1  -9  12        8.92        9.82      2.89 o 
   0  -9  12        0.46       -0.45      2.76 o 
   1  -9  12        0.07       -1.40      2.60 o 
   2  -9  12       13.06        5.30      2.78 o 
   3  -9  12        1.83        2.93      3.05 o 
  -6  -8  12       25.97       12.77      5.87 o 
  -5  -8  12        0.74        1.09      5.25 o 
  -4  -8  12       25.33       22.14      4.22 o 
  -3  -8  12       30.02       29.85      9.65 o 
  -2  -8  12        8.34        7.64      3.87 o 
  -1  -8  12        7.17        5.96      2.81 o 
   0  -8  12        0.19        1.74      2.88 o 
   1  -8  12        0.33        4.55      2.86 o 
   2  -8  12        8.78       13.62      2.68 o 
   3  -8  12        3.97        8.76      2.74 o 
   4  -8  12        0.47       -1.28      4.67 o 
  -7  -7  12        0.34        2.86      4.95 o 
  -6  -7  12        0.96       -1.89      5.07 o 
  -5  -7  12        0.21       -5.01      5.69 o 
  -4  -7  12        1.78        1.81      4.47 o 
  -3  -7  12       34.13       29.22      3.77 o 
  -2  -7  12       10.17       12.13      2.98 o 
  -1  -7  12        0.12        3.07      2.91 o 
   0  -7  12        0.38        3.55      2.94 o 
   1  -7  12       16.93       10.13      2.75 o 
   2  -7  12        1.10       -3.07      3.43 o 
   3  -7  12        8.91        9.04      2.58 o 
   4  -7  12        3.99        2.54      3.20 o 
  -8  -6  12        2.13       -4.04      4.43 o 
  -7  -6  12        0.22       -4.59      4.59 o 
  -6  -6  12        0.24       -4.57      5.09 o 
  -5  -6  12        2.98        5.28      3.98 o 
  -4  -6  12       10.77        9.30      4.42 o 
  -3  -6  12        0.24       -2.09      3.21 o 
  -2  -6  12        4.12        0.28      3.06 o 
  -1  -6  12       22.27       14.61      3.00 o 
   0  -6  12        0.01       -0.65      2.89 o 
   1  -6  12       27.00       27.91      2.72 o 
   2  -6  12        5.98        9.95      2.62 o 
   3  -6  12        5.82        8.93      2.73 o 
   4  -6  12        2.39        2.51      2.69 o 
  -8  -5  12        5.30        7.54      4.55 o 
  -7  -5  12        2.71        5.93      4.59 o 
  -6  -5  12        7.32        1.87      3.44 o 
  -5  -5  12       20.87       22.20      3.89 o 
  -4  -5  12       21.83       25.81      5.23 o 
  -3  -5  12        6.64        6.35      3.71 o 
  -2  -5  12       18.52       17.97      2.95 o 
  -1  -5  12       81.42      100.16      3.07 o 
   0  -5  12        2.05        3.03      2.80 o 
   1  -5  12        6.01        1.81      2.70 o 
   2  -5  12       10.38        7.95      4.53 o 
   3  -5  12        0.58        1.65      2.41 o 
   4  -5  12        8.86       14.24      2.80 o 
  -8  -4  12        9.04        9.62      3.96 o 
  -7  -4  12        1.71        4.58      3.36 o 
  -6  -4  12       18.88       17.09      3.95 o 
  -5  -4  12       32.21       25.30      4.07 o 
  -4  -4  12        4.38        3.69      4.24 o 
  -3  -4  12       16.60       15.47      3.80 o 
  -2  -4  12       23.50       24.55      2.77 o 
  -1  -4  12       18.73       12.57      2.68 o 
   0  -4  12       13.29       18.70      3.32 o 
   1  -4  12       54.14       69.61      2.91 o 
   2  -4  12        0.01        3.27      2.64 o 
   3  -4  12        2.01        2.49      2.91 o 
   4  -4  12       12.81        7.41      4.81 o 
  -9  -3  12        0.02        1.22      3.42 o 
  -8  -3  12        1.86        3.10      3.37 o 
  -7  -3  12       16.48       18.82      3.69 o 
  -6  -3  12        0.19        3.58      3.75 o 
  -5  -3  12        0.33       -1.49      5.67 o 
  -4  -3  12       28.82       25.85      4.81 o 
  -3  -3  12       13.71        7.65      3.51 o 
  -2  -3  12        1.24       -2.29      2.82 o 
  -1  -3  12       10.09       11.22      2.54 o 
   0  -3  12       43.91       37.30      2.87 o 
   1  -3  12       33.25       21.91      3.11 o 
   2  -3  12        4.99        7.65      2.92 o 
   3  -3  12       14.28        8.73      2.69 o 
  -9  -2  12        2.01        1.12      3.29 o 
  -8  -2  12        2.49        2.97      3.11 o 
  -7  -2  12        4.27        6.34      3.36 o 
  -6  -2  12        4.93        0.02      3.89 o 
  -5  -2  12       11.31       17.50      5.09 o 
  -4  -2  12        0.38        3.10      3.88 o 
  -3  -2  12        0.68        3.68      3.28 o 
  -2  -2  12       17.59       13.58      3.06 o 
  -1  -2  12        0.05        0.88      2.77 o 
   0  -2  12       19.97       28.35      3.02 o 
   1  -2  12       24.79       29.84      2.95 o 
   2  -2  12       25.26       38.69      3.21 o 
   3  -2  12        4.84        5.37      6.34 o 
  -9  -1  12        3.35        0.23      3.56 o 
  -8  -1  12        3.47        3.11      3.07 o 
  -7  -1  12       16.13       15.34      3.93 o 
  -6  -1  12       49.30       52.40      4.95 o 
  -5  -1  12        4.19       13.96      4.81 o 
  -4  -1  12       17.93       10.54      3.55 o 
  -3  -1  12       18.18       16.70      9.27 o 
  -2  -1  12        6.34        4.42      3.12 o 
  -1  -1  12        2.71        1.47      2.86 o 
   0  -1  12        5.07        4.43      3.00 o 
   1  -1  12        2.80       -2.82      2.87 o 
   2  -1  12        4.42       -0.07      2.93 o 
  -9   0  12        0.10       -0.86      3.40 o 
  -8   0  12       37.14       27.28      6.86 o 
  -7   0  12       42.09       47.65      5.37 o 
  -6   0  12       17.91       16.23      5.23 o 
  -5   0  12        6.76       10.82      4.83 o 
  -4   0  12       46.02       51.30      4.97 o 
  -3   0  12        3.92       -3.13      3.13 o 
  -2   0  12       11.20       11.52      3.22 o 
  -1   0  12       11.40       12.96      3.49 o 
   0   0  12        3.35       -0.07      3.18 o 
   1   0  12        0.45        1.99      3.16 o 
   2   0  12        0.17        2.41      2.93 o 
  -9   1  12        0.01        5.57      3.25 o 
  -8   1  12        8.62        8.06      3.63 o 
  -7   1  12        1.17       -1.89      4.55 o 
  -6   1  12       28.86       30.46      5.09 o 
  -5   1  12        3.53       -0.78      4.22 o 
  -4   1  12        3.56       11.14      4.30 o 
  -3   1  12        2.58        4.76      3.40 o 
  -2   1  12        1.94        0.03      4.84 o 
  -1   1  12        7.83       10.39      2.86 o 
   0   1  12       15.14       18.13      2.92 o 
   1   1  12        2.47        3.24      2.92 o 
  -8   2  12        2.31        0.51      3.29 o 
  -7   2  12        0.84       -3.94      4.49 o 
  -6   2  12       42.76       39.17      4.67 o 
  -5   2  12        1.46       -4.02      5.09 o 
  -4   2  12        0.03       -0.12      4.51 o 
  -3   2  12        1.39        2.45      4.53 o 
  -2   2  12       24.68       12.31      3.30 o 
  -1   2  12        3.56        6.56      3.37 o 
   0   2  12        2.18       -1.91      4.61 o 
  -8   3  12       15.07       13.01      3.51 o 
  -7   3  12        8.90       24.84      4.95 o 
  -6   3  12        4.77       12.25      4.41 o 
  -5   3  12       11.30       -0.44      4.91 o 
  -4   3  12       38.62       46.59      4.53 o 
  -3   3  12        1.52        8.21      4.53 o 
  -2   3  12        1.51       14.40      5.13 o 
  -1   3  12       15.06       13.02      7.70 o 
  -6   4  12        5.78       16.48      5.07 o 
  -5   4  12       24.95        8.87      4.51 o 
  -4   4  12        6.48        6.22      5.01 o 
  -3   4  12        0.21        0.58      4.93 o 
  -3 -10  13        0.77       -0.04      5.97 o 
  -2 -10  13       11.36        8.75      5.68 o 
  -1 -10  13        4.37        3.26      2.96 o 
   0 -10  13        1.53       -0.24      2.94 o 
   1 -10  13        4.54        0.97      2.93 o 
  -3  -9  13       27.96       28.36      4.92 o 
  -2  -9  13       12.01       10.37      3.65 o 
  -1  -9  13        0.91       -2.23      3.65 o 
   0  -9  13        3.23       -1.38      2.91 o 
   1  -9  13       10.66       16.01      2.94 o 
   2  -9  13        0.44       -0.84      3.74 o 
  -5  -8  13       23.45        4.47      4.55 o 
  -4  -8  13       29.34       13.74      7.78 o 
  -3  -8  13        0.75        1.52      4.31 o 
  -2  -8  13        1.24       -0.45      3.00 o 
  -1  -8  13       20.49       20.13      3.06 o 
   0  -8  13       14.61       16.26      4.31 o 
   1  -8  13        7.42        5.22      2.65 o 
   2  -8  13        0.09       -2.08      2.79 o 
  -6  -7  13        7.43       -1.83      5.13 o 
  -5  -7  13        1.14        6.92      5.94 o 
  -4  -7  13       13.50       14.62      4.57 o 
  -3  -7  13       41.57       39.05      5.21 o 
  -2  -7  13        0.90        0.22      2.88 o 
  -1  -7  13        0.21        2.32      2.99 o 
   0  -7  13        0.16       -0.48      2.88 o 
   1  -7  13        8.04        4.33      4.46 o 
   2  -7  13       14.70       16.57      2.78 o 
   3  -7  13       11.17        5.45      3.49 o 
  -7  -6  13       10.10        6.66      5.51 o 
  -6  -6  13       18.98       12.86      4.04 o 
  -5  -6  13        1.88        3.40      6.14 o 
  -4  -6  13        0.51        5.65      5.43 o 
  -3  -6  13       12.20        9.06      3.79 o 
  -2  -6  13       32.93       36.51      5.30 o 
  -1  -6  13       86.16       81.64      3.23 o 
   0  -6  13       55.11       51.09      3.03 o 
   1  -6  13       18.02       15.90      2.94 o 
   2  -6  13        2.49        1.10      2.68 o 
   3  -6  13        8.27       11.23      2.88 o 
  -7  -5  13        0.14        5.72      3.85 o 
  -6  -5  13        0.24        1.54      4.03 o 
  -5  -5  13       29.09       18.33      6.07 o 
  -4  -5  13       17.23       17.80      4.22 o 
  -3  -5  13       80.97       83.33      4.01 o 
  -2  -5  13       66.99       67.51      3.12 o 
  -1  -5  13       19.68       19.45      2.75 o 
   0  -5  13        8.62       10.16      2.76 o 
   1  -5  13        0.11        1.24      2.92 o 
   2  -5  13        7.78        8.97      2.43 o 
   3  -5  13        8.61        5.29      3.93 o 
  -8  -4  13        0.09       -0.77      3.63 o 
  -7  -4  13       19.16       10.99      3.59 o 
  -6  -4  13       75.74       66.76      7.16 o 
  -5  -4  13       11.69       16.31      5.65 o 
  -4  -4  13       15.10       17.06      3.79 o 
  -3  -4  13       11.12       21.26      7.94 o 
  -2  -4  13       36.11       35.48      3.08 o 
  -1  -4  13      112.30      113.06      3.16 o 
   0  -4  13        9.48        7.57      2.67 o 
   1  -4  13       15.24       15.87      6.54 o 
   2  -4  13       11.17        1.10      2.88 o 
  -8  -3  13        0.65       -1.72      3.51 o 
  -7  -3  13        4.26       -1.40      3.27 o 
  -6  -3  13        0.26        1.53      5.25 o 
  -5  -3  13       31.32       31.74      4.79 o 
  -4  -3  13        3.30        5.57      3.57 o 
  -3  -3  13       27.76       31.09      4.18 o 
  -2  -3  13        9.29        9.16      3.07 o 
  -1  -3  13        7.42        9.61      3.33 o 
   0  -3  13       28.19       25.98      4.50 o 
   1  -3  13        0.69        1.60      2.75 o 
   2  -3  13        2.97        6.94      4.77 o 
  -8  -2  13       17.08       16.83      3.65 o 
  -7  -2  13        5.57        4.79      5.07 o 
  -6  -2  13        5.57        4.61      4.93 o 
  -5  -2  13       42.98       37.11      5.33 o 
  -4  -2  13       51.87       49.93      3.87 o 
  -3  -2  13        2.93        2.82      3.31 o 
  -2  -2  13       57.26       61.47      4.78 o 
  -1  -2  13        0.15        1.80      3.07 o 
   0  -2  13        7.74        4.56      2.90 o 
   1  -2  13        4.82        1.65      2.93 o 
   2  -2  13        1.17        2.38      4.00 o 
  -8  -1  13        2.08        0.35      3.47 o 
  -7  -1  13        2.39        2.64      5.57 o 
  -6  -1  13        0.35       -0.26      4.77 o 
  -5  -1  13        1.54        7.62      4.67 o 
  -4  -1  13        8.96        7.47      3.36 o 
  -3  -1  13       30.75       33.12      4.63 o 
  -2  -1  13       41.42       44.27     11.80 o 
  -1  -1  13       24.66       28.65      3.37 o 
   0  -1  13        2.71        2.78      2.96 o 
   1  -1  13        4.98        1.95      2.99 o 
  -8   0  13        3.22        6.01      3.71 o 
  -7   0  13       39.55       49.32      5.19 o 
  -6   0  13        1.49        2.92      4.91 o 
  -5   0  13        3.07       -1.99      4.71 o 
  -4   0  13        6.88       -1.69      4.45 o 
  -3   0  13       21.91       20.24      3.65 o 
  -2   0  13       19.99       28.38      3.25 o 
  -1   0  13        1.12        0.12      2.80 o 
   0   0  13        0.92       -3.44      6.66 o 
  -8   1  13        3.66        5.78      5.21 o 
  -7   1  13        1.52       -2.07      5.05 o 
  -6   1  13       34.59       44.13      5.19 o 
  -5   1  13        0.16       -0.74      5.19 o 
  -4   1  13        3.23       -1.23      4.99 o 
  -3   1  13       27.25       27.58      3.38 o 
  -2   1  13       62.02       55.60      3.44 o 
  -1   1  13       15.12       18.44      3.17 o 
  -7   2  13        0.52        0.80      5.21 o 
  -6   2  13       15.66        9.21      5.53 o 
  -5   2  13       16.56       22.53      5.13 o 
  -4   2  13        8.00        1.81      4.47 o 
  -3   2  13       27.35       24.26      4.47 o 
  -2   2  13        0.16        4.11      8.55 o 
  -3  -9  14        2.53       -1.29      6.98 o 
  -2  -9  14       16.80       16.41      4.49 o 
  -1  -9  14        0.56        5.52      2.92 o 
  -4  -8  14       28.37       15.03      6.88 o 
  -3  -8  14       12.21        0.78      5.45 o 
  -2  -8  14        3.17        2.45      3.01 o 
  -1  -8  14        3.55       -0.51      2.74 o 
   0  -8  14        1.19        0.25      2.91 o 
  -5  -7  14        1.31        0.02      6.44 o 
  -4  -7  14        1.68       -2.14      4.46 o 
  -3  -7  14       21.47       24.77      4.06 o 
  -2  -7  14        1.70       -0.03      3.03 o 
  -1  -7  14       22.44       31.64      3.14 o 
   0  -7  14        0.88        4.03      2.72 o 
   1  -7  14        4.72        5.07      2.93 o 
  -6  -6  14        8.26        2.07      7.30 o 
  -5  -6  14        4.31        4.39      6.20 o 
  -4  -6  14        1.68        1.67      5.77 o 
  -3  -6  14        0.07        2.13      3.64 o 
  -2  -6  14        8.34       11.15      3.12 o 
  -1  -6  14       23.23       21.37      2.89 o 
   0  -6  14        1.36        2.35      2.72 o 
   1  -6  14        4.38       10.09      3.63 o 
  -6  -5  14        1.80        1.53      5.85 o 
  -5  -5  14        1.95       -4.30      5.37 o 
  -4  -5  14        0.29       -0.53      3.95 o 
  -3  -5  14       27.02       25.91      5.11 o 
  -2  -5  14       59.42       62.58      3.84 o 
  -1  -5  14       10.10        2.67      2.96 o 
   0  -5  14       18.04       18.46      3.09 o 
   1  -5  14        0.28       -2.93      2.93 o 
  -7  -4  14        9.00       10.58      4.18 o 
  -6  -4  14        2.74        7.80      6.16 o 
  -5  -4  14        0.26        0.48      4.95 o 
  -4  -4  14       73.79       65.81      5.78 o 
  -3  -4  14        0.21        7.70      3.37 o 
  -2  -4  14       12.26       12.57      2.89 o 
  -1  -4  14        7.01        9.09      3.56 o 
   0  -4  14        0.28        0.82      2.83 o 
   1  -4  14        0.04        5.71      2.83 o 
  -7  -3  14        8.43       10.10      6.12 o 
  -6  -3  14        7.54        5.27      4.89 o 
  -5  -3  14        2.09        0.80      4.93 o 
  -4  -3  14       17.39       17.51      3.52 o 
  -3  -3  14       11.86       10.69      3.43 o 
  -2  -3  14       15.65       20.19      3.55 o 
  -1  -3  14        0.16        1.01      3.03 o 
   0  -3  14        2.60        2.06      2.97 o 
  -7  -2  14        2.87        2.59      5.63 o 
  -6  -2  14        8.63       -0.64      4.83 o 
  -5  -2  14        5.20        3.42      4.77 o 
  -4  -2  14        8.25       11.58      3.37 o 
  -3  -2  14       17.19       21.77      3.54 o 
  -2  -2  14       21.92       23.44      3.87 o 
  -1  -2  14       40.89       41.73      3.69 o 
   0  -2  14        2.04        6.75      4.05 o 
  -7  -1  14        5.50        3.48      5.37 o 
  -6  -1  14       20.45       15.31      5.53 o 
  -5  -1  14        0.39        3.60      4.45 o 
  -4  -1  14        1.54       -4.69      4.69 o 
  -3  -1  14       10.66       11.47      3.53 o 
  -2  -1  14       14.79       10.71      3.42 o 
  -1  -1  14        0.14        7.16      3.16 o 
  -6   0  14        3.30        4.08      4.89 o 
  -5   0  14       45.45       57.81      5.23 o 
  -4   0  14       24.47       29.63      5.23 o 
  -3   0  14       11.40       10.08      3.49 o 
  -2   0  14        0.24       -1.54      3.11 o 
  -4  -6  15       12.43        8.98      4.66 o 
  -3  -6  15       43.21       40.81      3.72 o 
  -2  -6  15        4.68       -0.42      3.02 o 
  -4  -5  15        8.13        7.43      3.78 o 
  -3  -5  15       54.92       58.51     10.54 o 
  -2  -5  15        2.31       -2.23      3.47 o 
  -4  -4  15        7.84        6.01      3.70 o 
  -3  -4  15       30.21       33.73      3.84 o 
  -2  -4  15        7.95        8.23      3.43 o 
  -4  -3  15        0.16       -1.25      3.77 o 
  -3  -3  15        4.18       -2.53      3.82 o 
                                                 
